# Supplementary material for: Transcriptional profile of hippocampal dentate granule cells in four rat epilepsy models
Source: Sci Data. 2017 May 9;4:170061. doi: 10.1038/sdata.2017.61 (PMC5423390; doi:10.1038/sdata.2017.61)
Supplement: Supplementary file 1 [file sdata201761-isa1.zip]

Archive with 3 entries (3 files):
- i_Investigation.txt
- s_study_Dingledine.txt
- a_assay_Dingledine.txt
