# Supplementary material for: Transcriptional profile of hippocampal dentate granule cells in four rat epilepsy models
Source: Sci Data. 2017 May 9;4:170061. doi: 10.1038/sdata.2017.61 (PMC5423390; doi:10.1038/sdata.2017.61)
Supplement: Supplementary file 1 [file sdata201761-isa1.zip › i_Investigation.txt]

# Investigation File generated for Scientific Data with Investigation File Authoring Tool version 0.1.0 on 12/04/2017 - This metadata file is CC0
ONTOLOGY SOURCE REFERENCE
Term Source Name	NCBITAXON	BTO	OBI	NCIT
Term Source File	http://data.bioontology.org/ontologies/NCBITAXON	http://data.bioontology.org/ontologies/BTO	http://data.bioontology.org/ontologies/OBI	http://data.bioontology.org/ontologies/NCIT
Term Source Version	2016AB	unknown	2014-08-18	16.05e
Term Source Description	National Center for Biotechnology Information (NCBI) Organismal Classification	BRENDA Tissue and Enzyme Source Ontology	Ontology for Biomedical Investigations	National Cancer Institute Thesaurus
INVESTIGATION
Investigation Identifier
Investigation Title
Investigation Description
Investigation Submission Date
Investigation Public Release Date
INVESTIGATION PUBLICATIONS
Investigation PubMed ID
Investigation Publication DOI
Investigation Publication Author List
Investigation Publication Title
Investigation Publication Status
Investigation Publication Status Term Accession Number
Investigation Publication Status Term Source REF
INVESTIGATION CONTACTS
Investigation Person Last Name
Investigation Person Mid Initials
Investigation Person First Name
Investigation Person Address
Investigation Person Phone
Investigation Person Fax
Investigation Person Email
Investigation Person Affiliation
Investigation Person Roles
Investigation Person Roles Term Accession Number
Investigation Person Roles Term Source REF
STUDY
Study Identifier	10.1038/sdata.2017.61
Study Title	Transcriptional profile of hippocampal dentate granule cells in four rat epilepsy models
Study Submission Date	25/01/2017
Study Public Release Date	09/05/2017
Study Description	http://www.nature.com/articles/sdata201761#abstract
Study File Name	s_study_Dingledine.txt
Comment[Subject Keywords]	//;///
Comment[Manuscript Licence]	CC BY-4.0
Comment[Experimental Metadata Licence]	CC0
Comment[Supplementary Information File Name]	
Comment[Supplementary Information File Type]	x-zip-compressed
Comment[Supplementary Information File URL]	http://www.nature.com/articles/sdata201761#supplementary-information
Comment[Data Repository]	Gene Expression Omnibus
Comment[Data Record Accession]	GSE47752
Comment[Data Record URI]	https://www.ncbi.nlm.nih.gov/geo/query/acc.cgi?acc=GSE47752
STUDY DESIGN DESCRIPTORS
Study Design Type	transcription profiling by array design	intervention design	disease state design	parallel group design
Study Design Type Term Accession Number	OBI:0001290	OBI:0000115	OBI:0001293	OBI:0500006
Study Design Type Term Source REF	OBI	OBI	OBI	OBI
STUDY PUBLICATIONS
Study PubMed ID
Study Publication DOI
Study Publication Author List
Study Publication Title
Study Publication Status
Study Publication Status Term Accession Number
Study Publication Status Term Source REF
STUDY FACTORS
Study Factor Name	model	time point
Study Factor Type	treatment portion of study execution	sampling time measurement datum
Study Factor Type Term Accession Number	OBI:0000826	OBI:0001508
Study Factor Type Term Source REF	OBI	OBI
STUDY ASSAYS
Study Assay Measurement Type	transcription profiling assay
Study Assay Measurement Type Term Accession Number	OBI:0000424
Study Assay Measurement Type Term Source REF	OBI
Study Assay Technology Type	microarray platform
Study Assay Technology Type Term Accession Number	OBI:0000052
Study Assay Technology Type Term Source REF	OBI
Study Assay Technology Platform	Affymetrix GeneChip Rat Genome 230 2.0 Array
Study Assay File Name	a_assay_Dingledine.txt
STUDY PROTOCOLS
Study Protocol Name	Animal models and tissue preparation	Laser capture microdissection and RNA isolation	Neuropathology	Microarray hybridization
Study Protocol Type	Tissue Preparation or Processing Technique	isolation of cell population	histology	microarray assay
Study Protocol Type Term Accession Number	NCIT:C49337	OBI:0000512	OBI:0600020	OBI:0001985
Study Protocol Type Term Source REF	NCIT	OBI	OBI	OBI
Study Protocol Description				
Study Protocol URI	""	""	""	""
Study Protocol Version				
Study Protocol Parameters Name	""	""	""	instrument
Study Protocol Parameters Name Term Accession Number	""	""	""	""
Study Protocol Parameters Name Term Source REF	""	""	""	""
Study Protocol Components Name	""	""	""	""
Study Protocol Components Type	""	""	""	""
Study Protocol Components Type Term Accession Number	""	""	""	""
Study Protocol Components Type Term Source REF	""	""	""	""
STUDY CONTACTS
Study Person Last Name	Dingledine	Coulter	Fritsch	Gorter	Lelutiu	McNamara	Nadler	Pitkänen	Rogawski	Skene	Sloviter	Wang	Wadman	Wasterlain	Roopra
Study Person First Name	Raymond	Douglas A.	Brita	Jan A.	Nadia	James	J. Victor	Asla	Michael A.	Pate	Robert S.	Yu	Wytse J.	Claude	Avtar
Study Person Mid Initials															
Study Person Email	rdingle@emory.edu	""	""	""	""	""	""	""	""	""	""	""	""	""	asroopra@wisc.edu
Study Person Phone															
Study Person Fax															
Study Person Address															
Study Person Affiliation	Department of Pharmacology, Emory University, Atlanta, Georgia 30322, USA	Department of Neurology, Children’s Hospital of Philadelphia, Philadelphia, Pennsylvania 19104, USA	Department of Neurology, University Hospital Freiburg, 79106 Freiburg, Germany	Swammerdam Institute for Life Science, Center for Neuroscience, University of Amsterdam, Science Park 904, Amsterdam 1098 XH, Netherlands	Department of Pharmacology, Emory University, Atlanta, Georgia 30322, USA	Department of Neurobiology, Duke University, Durham, North Carolina 27710, USA	Department of Neurobiology, Duke University, Durham, North Carolina 27710, USA	A.I.Virtanen Institute for Molecular Sciences, University of Eastern Finland, PO Box 1627, Kuopio FIN-70211, Finland	Departments of Neurology and Pharmacology, School of Medicine, University of California, Davis, Sacramento, California 95817, USA	Department of Neurobiology, Duke University, Durham, North Carolina 27710, USA	Department of Neurobiology, Morehouse School of Medicine, Atlanta, Georgia 30310, USA	Department of Neurobiology, Duke University, Durham, North Carolina 27710, USA	Swammerdam Institute for Life Science, Center for Neuroscience, University of Amsterdam, Science Park 904, Amsterdam 1098 XH, Netherlands	Department of Neurology and Brain Research Institute, and VA Greater Los Angeles Health Care System, Univ. California Los Angeles, Los Angeles, California 90073, USA	Department of Neuroscience, Univ. Wisconsin, Madison, Wisconsin 53705, USA
Study Person Roles															
Study Person Roles Term Accession Number															
Study Person Roles Term Source REF															
Comment[Study Person ORCID]															
Comment[Funder]															
Comment[FundRef ID]															
Comment[Funder Term Source REF]															
Comment[Grant Identifier]															
