# Supplementary material for: Transcriptional profile of hippocampal dentate granule cells in four rat epilepsy models
Source: Sci Data. 2017 May 9;4:170061. doi: 10.1038/sdata.2017.61 (PMC5423390; doi:10.1038/sdata.2017.61)
Supplement: Supplementary file 1 [file sdata201761-isa1.zip › s_study_Dingledine.txt]

Source Name	Characteristics[organism]	Term Source REF	Term Accession Number	Characteristics[organism part]	Term Source REF	Term Accession Number	Protocol REF	Protocol REF	Protocol REF	Sample Name	Factor Value[model]	Factor Value[time point]
Male Sprague Dawley rat	Rattus norvegicus	NCBITAXON	NCBITaxon:10116	dentate granule cell	BTO	BTO:0005750	Animal models and tissue preparation	Laser capture microdissection and RNA isolation	Neuropathology	kainate-Nadler-control-rat 1	Kainate
Male Sprague Dawley rat	Rattus norvegicus	NCBITAXON	NCBITaxon:10116	dentate granule cell	BTO	BTO:0005750	Animal models and tissue preparation	Laser capture microdissection and RNA isolation	Neuropathology	kainate-Nadler-control-rat 2	Kainate
Male Sprague Dawley rat	Rattus norvegicus	NCBITAXON	NCBITaxon:10116	dentate granule cell	BTO	BTO:0005750	Animal models and tissue preparation	Laser capture microdissection and RNA isolation	Neuropathology	kainate-Nadler-control-rat 3	Kainate
Male Sprague Dawley rat	Rattus norvegicus	NCBITAXON	NCBITaxon:10116	dentate granule cell	BTO	BTO:0005750	Animal models and tissue preparation	Laser capture microdissection and RNA isolation	Neuropathology	kainate-Nadler-control-rat 4	Kainate
Male Sprague Dawley rat	Rattus norvegicus	NCBITAXON	NCBITaxon:10116	dentate granule cell	BTO	BTO:0005750	Animal models and tissue preparation	Laser capture microdissection and RNA isolation	Neuropathology	kainate-Nadler-control-rat 5	Kainate
Male Sprague Dawley rat	Rattus norvegicus	NCBITAXON	NCBITaxon:10116	dentate granule cell	BTO	BTO:0005750	Animal models and tissue preparation	Laser capture microdissection and RNA isolation	Neuropathology	kainate-Nadler-control-rat 6	Kainate
Male Sprague Dawley rat	Rattus norvegicus	NCBITAXON	NCBITaxon:10116	dentate granule cell	BTO	BTO:0005750	Animal models and tissue preparation	Laser capture microdissection and RNA isolation	Neuropathology	kainate-Nadler-day 1-rat 1	Kainate	1 day
Male Sprague Dawley rat	Rattus norvegicus	NCBITAXON	NCBITaxon:10116	dentate granule cell	BTO	BTO:0005750	Animal models and tissue preparation	Laser capture microdissection and RNA isolation	Neuropathology	kainate-Nadler-day 1-rat 2	Kainate	1 day
Male Sprague Dawley rat	Rattus norvegicus	NCBITAXON	NCBITaxon:10116	dentate granule cell	BTO	BTO:0005750	Animal models and tissue preparation	Laser capture microdissection and RNA isolation	Neuropathology	kainate-Nadler-day 1-rat 3	Kainate	1 day
Male Sprague Dawley rat	Rattus norvegicus	NCBITAXON	NCBITaxon:10116	dentate granule cell	BTO	BTO:0005750	Animal models and tissue preparation	Laser capture microdissection and RNA isolation	Neuropathology	kainate-Nadler-day 1-rat 4	Kainate	1 day
Male Sprague Dawley rat	Rattus norvegicus	NCBITAXON	NCBITaxon:10116	dentate granule cell	BTO	BTO:0005750	Animal models and tissue preparation	Laser capture microdissection and RNA isolation	Neuropathology	kainate-Nadler-day 1-rat 5	Kainate	1 day
Male Sprague Dawley rat	Rattus norvegicus	NCBITAXON	NCBITaxon:10116	dentate granule cell	BTO	BTO:0005750	Animal models and tissue preparation	Laser capture microdissection and RNA isolation	Neuropathology	kainate-Nadler-day 1-rat 6	Kainate	1 day
Male Sprague Dawley rat	Rattus norvegicus	NCBITAXON	NCBITaxon:10116	dentate granule cell	BTO	BTO:0005750	Animal models and tissue preparation	Laser capture microdissection and RNA isolation	Neuropathology	kainate-Nadler-day 3-rat 1	Kainate	3 days
Male Sprague Dawley rat	Rattus norvegicus	NCBITAXON	NCBITaxon:10116	dentate granule cell	BTO	BTO:0005750	Animal models and tissue preparation	Laser capture microdissection and RNA isolation	Neuropathology	kainate-Nadler-day 3-rat 2	Kainate	3 days
Male Sprague Dawley rat	Rattus norvegicus	NCBITAXON	NCBITaxon:10116	dentate granule cell	BTO	BTO:0005750	Animal models and tissue preparation	Laser capture microdissection and RNA isolation	Neuropathology	kainate-Nadler-day 3-rat 3	Kainate	3 days
Male Sprague Dawley rat	Rattus norvegicus	NCBITAXON	NCBITaxon:10116	dentate granule cell	BTO	BTO:0005750	Animal models and tissue preparation	Laser capture microdissection and RNA isolation	Neuropathology	kainate-Nadler-day 3-rat 4	Kainate	3 days
Male Sprague Dawley rat	Rattus norvegicus	NCBITAXON	NCBITaxon:10116	dentate granule cell	BTO	BTO:0005750	Animal models and tissue preparation	Laser capture microdissection and RNA isolation	Neuropathology	kainate-Nadler-day 3-rat 5	Kainate	3 days
Male Sprague Dawley rat	Rattus norvegicus	NCBITAXON	NCBITaxon:10116	dentate granule cell	BTO	BTO:0005750	Animal models and tissue preparation	Laser capture microdissection and RNA isolation	Neuropathology	kainate-Nadler-day 3-rat 5 rehyb	Kainate	3 days
Male Sprague Dawley rat	Rattus norvegicus	NCBITAXON	NCBITaxon:10116	dentate granule cell	BTO	BTO:0005750	Animal models and tissue preparation	Laser capture microdissection and RNA isolation	Neuropathology	kainate-Nadler-day 3-rat 6	Kainate	3 days
Male Sprague Dawley rat	Rattus norvegicus	NCBITAXON	NCBITaxon:10116	dentate granule cell	BTO	BTO:0005750	Animal models and tissue preparation	Laser capture microdissection and RNA isolation	Neuropathology	kainate-Nadler-day 10-rat 1	Kainate	10 days
Male Sprague Dawley rat	Rattus norvegicus	NCBITAXON	NCBITaxon:10116	dentate granule cell	BTO	BTO:0005750	Animal models and tissue preparation	Laser capture microdissection and RNA isolation	Neuropathology	kainate-Nadler-day 10-rat 2	Kainate	10 days
Male Sprague Dawley rat	Rattus norvegicus	NCBITAXON	NCBITaxon:10116	dentate granule cell	BTO	BTO:0005750	Animal models and tissue preparation	Laser capture microdissection and RNA isolation	Neuropathology	kainate-Nadler-day 10-rat 3	Kainate	10 days
Male Sprague Dawley rat	Rattus norvegicus	NCBITAXON	NCBITaxon:10116	dentate granule cell	BTO	BTO:0005750	Animal models and tissue preparation	Laser capture microdissection and RNA isolation	Neuropathology	kainate-Nadler-day 10-rat 4	Kainate	10 days
Male Sprague Dawley rat	Rattus norvegicus	NCBITAXON	NCBITaxon:10116	dentate granule cell	BTO	BTO:0005750	Animal models and tissue preparation	Laser capture microdissection and RNA isolation	Neuropathology	kainate-Nadler-day 10-rat 5	Kainate	10 days
Male Sprague Dawley rat	Rattus norvegicus	NCBITAXON	NCBITaxon:10116	dentate granule cell	BTO	BTO:0005750	Animal models and tissue preparation	Laser capture microdissection and RNA isolation	Neuropathology	kainate-Nadler-day 10-rat 6	Kainate	10 days
Male Sprague Dawley rat	Rattus norvegicus	NCBITAXON	NCBITaxon:10116	dentate granule cell	BTO	BTO:0005750	Animal models and tissue preparation	Laser capture microdissection and RNA isolation	Neuropathology	kainate-Wadman-control-rat 1	Kainate
Male Sprague Dawley rat	Rattus norvegicus	NCBITAXON	NCBITaxon:10116	dentate granule cell	BTO	BTO:0005750	Animal models and tissue preparation	Laser capture microdissection and RNA isolation	Neuropathology	kainate-Wadman-control-rat 2	Kainate
Male Sprague Dawley rat	Rattus norvegicus	NCBITAXON	NCBITaxon:10116	dentate granule cell	BTO	BTO:0005750	Animal models and tissue preparation	Laser capture microdissection and RNA isolation	Neuropathology	kainate-Wadman-control-rat 3	Kainate
Male Sprague Dawley rat	Rattus norvegicus	NCBITAXON	NCBITaxon:10116	dentate granule cell	BTO	BTO:0005750	Animal models and tissue preparation	Laser capture microdissection and RNA isolation	Neuropathology	kainate-Wadman-control-rat 4	Kainate
Male Sprague Dawley rat	Rattus norvegicus	NCBITAXON	NCBITaxon:10116	dentate granule cell	BTO	BTO:0005750	Animal models and tissue preparation	Laser capture microdissection and RNA isolation	Neuropathology	kainate-Wadman-control-rat 5	Kainate
Male Sprague Dawley rat	Rattus norvegicus	NCBITAXON	NCBITaxon:10116	dentate granule cell	BTO	BTO:0005750	Animal models and tissue preparation	Laser capture microdissection and RNA isolation	Neuropathology	kainate-Wadman-control-rat 6	Kainate
Male Sprague Dawley rat	Rattus norvegicus	NCBITAXON	NCBITaxon:10116	dentate granule cell	BTO	BTO:0005750	Animal models and tissue preparation	Laser capture microdissection and RNA isolation	Neuropathology	kainate-Wadman-day 1-rat 1	Kainate	1 day
Male Sprague Dawley rat	Rattus norvegicus	NCBITAXON	NCBITaxon:10116	dentate granule cell	BTO	BTO:0005750	Animal models and tissue preparation	Laser capture microdissection and RNA isolation	Neuropathology	kainate-Wadman-day 1-rat 2	Kainate	1 day
Male Sprague Dawley rat	Rattus norvegicus	NCBITAXON	NCBITaxon:10116	dentate granule cell	BTO	BTO:0005750	Animal models and tissue preparation	Laser capture microdissection and RNA isolation	Neuropathology	kainate-Wadman-day 1-rat 3	Kainate	1 day
Male Sprague Dawley rat	Rattus norvegicus	NCBITAXON	NCBITaxon:10116	dentate granule cell	BTO	BTO:0005750	Animal models and tissue preparation	Laser capture microdissection and RNA isolation	Neuropathology	kainate-Wadman-day 1-rat 4	Kainate	1 day
Male Sprague Dawley rat	Rattus norvegicus	NCBITAXON	NCBITaxon:10116	dentate granule cell	BTO	BTO:0005750	Animal models and tissue preparation	Laser capture microdissection and RNA isolation	Neuropathology	kainate-Wadman-day 1-rat 5	Kainate	1 day
Male Sprague Dawley rat	Rattus norvegicus	NCBITAXON	NCBITaxon:10116	dentate granule cell	BTO	BTO:0005750	Animal models and tissue preparation	Laser capture microdissection and RNA isolation	Neuropathology	kainate-Wadman-day 1-rat 6	Kainate	1 day
Male Sprague Dawley rat	Rattus norvegicus	NCBITAXON	NCBITaxon:10116	dentate granule cell	BTO	BTO:0005750	Animal models and tissue preparation	Laser capture microdissection and RNA isolation	Neuropathology	kainate-Wadman-day 3-rat 1	Kainate	3 days
Male Sprague Dawley rat	Rattus norvegicus	NCBITAXON	NCBITaxon:10116	dentate granule cell	BTO	BTO:0005750	Animal models and tissue preparation	Laser capture microdissection and RNA isolation	Neuropathology	kainate-Wadman-day 3-rat 2	Kainate	3 days
Male Sprague Dawley rat	Rattus norvegicus	NCBITAXON	NCBITaxon:10116	dentate granule cell	BTO	BTO:0005750	Animal models and tissue preparation	Laser capture microdissection and RNA isolation	Neuropathology	kainate-Wadman-day 3-rat 3	Kainate	3 days
Male Sprague Dawley rat	Rattus norvegicus	NCBITAXON	NCBITaxon:10116	dentate granule cell	BTO	BTO:0005750	Animal models and tissue preparation	Laser capture microdissection and RNA isolation	Neuropathology	kainate-Wadman-day 3-rat 4	Kainate	3 days
Male Sprague Dawley rat	Rattus norvegicus	NCBITAXON	NCBITaxon:10116	dentate granule cell	BTO	BTO:0005750	Animal models and tissue preparation	Laser capture microdissection and RNA isolation	Neuropathology	kainate-Wadman-day 3-rat 5	Kainate	3 days
Male Sprague Dawley rat	Rattus norvegicus	NCBITAXON	NCBITaxon:10116	dentate granule cell	BTO	BTO:0005750	Animal models and tissue preparation	Laser capture microdissection and RNA isolation	Neuropathology	kainate-Wadman-day 3-rat 6	Kainate	3 days
Male Sprague Dawley rat	Rattus norvegicus	NCBITAXON	NCBITaxon:10116	dentate granule cell	BTO	BTO:0005750	Animal models and tissue preparation	Laser capture microdissection and RNA isolation	Neuropathology	kainate-Wadman-day 10-rat 1	Kainate	10 days
Male Sprague Dawley rat	Rattus norvegicus	NCBITAXON	NCBITaxon:10116	dentate granule cell	BTO	BTO:0005750	Animal models and tissue preparation	Laser capture microdissection and RNA isolation	Neuropathology	kainate-Wadman-day 10-rat 2	Kainate	10 days
Male Sprague Dawley rat	Rattus norvegicus	NCBITAXON	NCBITaxon:10116	dentate granule cell	BTO	BTO:0005750	Animal models and tissue preparation	Laser capture microdissection and RNA isolation	Neuropathology	kainate-Wadman-day 10-rat 3	Kainate	10 days
Male Sprague Dawley rat	Rattus norvegicus	NCBITAXON	NCBITaxon:10116	dentate granule cell	BTO	BTO:0005750	Animal models and tissue preparation	Laser capture microdissection and RNA isolation	Neuropathology	kainate-Wadman-day 10-rat 4	Kainate	10 days
Male Sprague Dawley rat	Rattus norvegicus	NCBITAXON	NCBITaxon:10116	dentate granule cell	BTO	BTO:0005750	Animal models and tissue preparation	Laser capture microdissection and RNA isolation	Neuropathology	kainate-Wadman-day 10-rat 5	Kainate	10 days
Male Sprague Dawley rat	Rattus norvegicus	NCBITAXON	NCBITaxon:10116	dentate granule cell	BTO	BTO:0005750	Animal models and tissue preparation	Laser capture microdissection and RNA isolation	Neuropathology	kainate-Wadman-day 10-rat 6	Kainate	10 days
Male Sprague Dawley rat	Rattus norvegicus	NCBITAXON	NCBITaxon:10116	dentate granule cell	BTO	BTO:0005750	Animal models and tissue preparation	Laser capture microdissection and RNA isolation	Neuropathology	kindling-McNamara-control-rat 1	Kindling
Male Sprague Dawley rat	Rattus norvegicus	NCBITAXON	NCBITaxon:10116	dentate granule cell	BTO	BTO:0005750	Animal models and tissue preparation	Laser capture microdissection and RNA isolation	Neuropathology	kindling-McNamara-control-rat 2	Kindling
Male Sprague Dawley rat	Rattus norvegicus	NCBITAXON	NCBITaxon:10116	dentate granule cell	BTO	BTO:0005750	Animal models and tissue preparation	Laser capture microdissection and RNA isolation	Neuropathology	kindling-McNamara-control-rat 3	Kindling
Male Sprague Dawley rat	Rattus norvegicus	NCBITAXON	NCBITaxon:10116	dentate granule cell	BTO	BTO:0005750	Animal models and tissue preparation	Laser capture microdissection and RNA isolation	Neuropathology	kindling-McNamara-control-rat 4	Kindling
Male Sprague Dawley rat	Rattus norvegicus	NCBITAXON	NCBITaxon:10116	dentate granule cell	BTO	BTO:0005750	Animal models and tissue preparation	Laser capture microdissection and RNA isolation	Neuropathology	kindling-McNamara-control-rat 5	Kindling
Male Sprague Dawley rat	Rattus norvegicus	NCBITAXON	NCBITaxon:10116	dentate granule cell	BTO	BTO:0005750	Animal models and tissue preparation	Laser capture microdissection and RNA isolation	Neuropathology	kindling-McNamara-control-rat 6	Kindling
Male Sprague Dawley rat	Rattus norvegicus	NCBITAXON	NCBITaxon:10116	dentate granule cell	BTO	BTO:0005750	Animal models and tissue preparation	Laser capture microdissection and RNA isolation	Neuropathology	kindling-McNamara-stage 2-rat 1	Kindling	stage 2
Male Sprague Dawley rat	Rattus norvegicus	NCBITAXON	NCBITaxon:10116	dentate granule cell	BTO	BTO:0005750	Animal models and tissue preparation	Laser capture microdissection and RNA isolation	Neuropathology	kindling-McNamara-stage 2-rat 2	Kindling	stage 2
Male Sprague Dawley rat	Rattus norvegicus	NCBITAXON	NCBITaxon:10116	dentate granule cell	BTO	BTO:0005750	Animal models and tissue preparation	Laser capture microdissection and RNA isolation	Neuropathology	kindling-McNamara-stage 2-rat 3	Kindling	stage 2
Male Sprague Dawley rat	Rattus norvegicus	NCBITAXON	NCBITaxon:10116	dentate granule cell	BTO	BTO:0005750	Animal models and tissue preparation	Laser capture microdissection and RNA isolation	Neuropathology	kindling-McNamara-stage 2-rat 4	Kindling	stage 2
Male Sprague Dawley rat	Rattus norvegicus	NCBITAXON	NCBITaxon:10116	dentate granule cell	BTO	BTO:0005750	Animal models and tissue preparation	Laser capture microdissection and RNA isolation	Neuropathology	kindling-McNamara-stage 2-rat 5	Kindling	stage 2
Male Sprague Dawley rat	Rattus norvegicus	NCBITAXON	NCBITaxon:10116	dentate granule cell	BTO	BTO:0005750	Animal models and tissue preparation	Laser capture microdissection and RNA isolation	Neuropathology	kindling-McNamara-stage 2-rat 6	Kindling	stage 2
Male Sprague Dawley rat	Rattus norvegicus	NCBITAXON	NCBITaxon:10116	dentate granule cell	BTO	BTO:0005750	Animal models and tissue preparation	Laser capture microdissection and RNA isolation	Neuropathology	kindling-McNamara-first stage 4/5-rat 1	Kindling	first stage 4 or 5 seizure
Male Sprague Dawley rat	Rattus norvegicus	NCBITAXON	NCBITaxon:10116	dentate granule cell	BTO	BTO:0005750	Animal models and tissue preparation	Laser capture microdissection and RNA isolation	Neuropathology	kindling-McNamara-first stage 4/5-rat 2	Kindling	first stage 4 or 5 seizure
Male Sprague Dawley rat	Rattus norvegicus	NCBITAXON	NCBITaxon:10116	dentate granule cell	BTO	BTO:0005750	Animal models and tissue preparation	Laser capture microdissection and RNA isolation	Neuropathology	kindling-McNamara-first stage 4/5-rat 3	Kindling	first stage 4 or 5 seizure
Male Sprague Dawley rat	Rattus norvegicus	NCBITAXON	NCBITaxon:10116	dentate granule cell	BTO	BTO:0005750	Animal models and tissue preparation	Laser capture microdissection and RNA isolation	Neuropathology	kindling-McNamara-first stage 4/5-rat 4	Kindling	first stage 4 or 5 seizure
Male Sprague Dawley rat	Rattus norvegicus	NCBITAXON	NCBITaxon:10116	dentate granule cell	BTO	BTO:0005750	Animal models and tissue preparation	Laser capture microdissection and RNA isolation	Neuropathology	kindling-McNamara-first stage 4/5-rat 5	Kindling	first stage 4 or 5 seizure
Male Sprague Dawley rat	Rattus norvegicus	NCBITAXON	NCBITaxon:10116	dentate granule cell	BTO	BTO:0005750	Animal models and tissue preparation	Laser capture microdissection and RNA isolation	Neuropathology	kindling-McNamara-stage 4-rat 6	Kindling	first stage 4 or 5 seizure
Male Sprague Dawley rat	Rattus norvegicus	NCBITAXON	NCBITaxon:10116	dentate granule cell	BTO	BTO:0005750	Animal models and tissue preparation	Laser capture microdissection and RNA isolation	Neuropathology	kindling-McNamara-first stage 4/5-rat 6a	Kindling	first stage 4 or 5 seizure
Male Sprague Dawley rat	Rattus norvegicus	NCBITAXON	NCBITaxon:10116	dentate granule cell	BTO	BTO:0005750	Animal models and tissue preparation	Laser capture microdissection and RNA isolation	Neuropathology	kindling-McNamara-10th stage 4/5-rat 1	Kindling	tenth stage 4 or 5 seizure
Male Sprague Dawley rat	Rattus norvegicus	NCBITAXON	NCBITaxon:10116	dentate granule cell	BTO	BTO:0005750	Animal models and tissue preparation	Laser capture microdissection and RNA isolation	Neuropathology	kindling-McNamara-10th stage 4/5-rat 2	Kindling	tenth stage 4 or 5 seizure
Male Sprague Dawley rat	Rattus norvegicus	NCBITAXON	NCBITaxon:10116	dentate granule cell	BTO	BTO:0005750	Animal models and tissue preparation	Laser capture microdissection and RNA isolation	Neuropathology	kindling-McNamara-10th stage 4/5-rat 3	Kindling	tenth stage 4 or 5 seizure
Male Sprague Dawley rat	Rattus norvegicus	NCBITAXON	NCBITaxon:10116	dentate granule cell	BTO	BTO:0005750	Animal models and tissue preparation	Laser capture microdissection and RNA isolation	Neuropathology	kindling-McNamara-10th stage 4/5-rat 4	Kindling	tenth stage 4 or 5 seizure
Male Sprague Dawley rat	Rattus norvegicus	NCBITAXON	NCBITaxon:10116	dentate granule cell	BTO	BTO:0005750	Animal models and tissue preparation	Laser capture microdissection and RNA isolation	Neuropathology	kindling-McNamara-10th stage 4/5-rat 5	Kindling	tenth stage 4 or 5 seizure
Male Sprague Dawley rat	Rattus norvegicus	NCBITAXON	NCBITaxon:10116	dentate granule cell	BTO	BTO:0005750	Animal models and tissue preparation	Laser capture microdissection and RNA isolation	Neuropathology	kindling-McNamara-10th stage 4/5-rat 6	Kindling	tenth stage 4 or 5 seizure
Male Sprague Dawley rat	Rattus norvegicus	NCBITAXON	NCBITaxon:10116	dentate granule cell	BTO	BTO:0005750	Animal models and tissue preparation	Laser capture microdissection and RNA isolation	Neuropathology	kindling-Rogawski-control-rat 1	Kindling
Male Sprague Dawley rat	Rattus norvegicus	NCBITAXON	NCBITaxon:10116	dentate granule cell	BTO	BTO:0005750	Animal models and tissue preparation	Laser capture microdissection and RNA isolation	Neuropathology	kindling-Rogawski-control-rat 2	Kindling
Male Sprague Dawley rat	Rattus norvegicus	NCBITAXON	NCBITaxon:10116	dentate granule cell	BTO	BTO:0005750	Animal models and tissue preparation	Laser capture microdissection and RNA isolation	Neuropathology	kindling-Rogawski-control-rat 3	Kindling
Male Sprague Dawley rat	Rattus norvegicus	NCBITAXON	NCBITaxon:10116	dentate granule cell	BTO	BTO:0005750	Animal models and tissue preparation	Laser capture microdissection and RNA isolation	Neuropathology	kindling-Rogawski-control-rat 4	Kindling
Male Sprague Dawley rat	Rattus norvegicus	NCBITAXON	NCBITaxon:10116	dentate granule cell	BTO	BTO:0005750	Animal models and tissue preparation	Laser capture microdissection and RNA isolation	Neuropathology	kindling-Rogawski-control-rat 5	Kindling
Male Sprague Dawley rat	Rattus norvegicus	NCBITAXON	NCBITaxon:10116	dentate granule cell	BTO	BTO:0005750	Animal models and tissue preparation	Laser capture microdissection and RNA isolation	Neuropathology	kindling-Rogawski-control-rat 6	Kindling
Male Sprague Dawley rat	Rattus norvegicus	NCBITAXON	NCBITaxon:10116	dentate granule cell	BTO	BTO:0005750	Animal models and tissue preparation	Laser capture microdissection and RNA isolation	Neuropathology	kindling-Rogawski-stage 2-rat 1	Kindling	stage 2
Male Sprague Dawley rat	Rattus norvegicus	NCBITAXON	NCBITaxon:10116	dentate granule cell	BTO	BTO:0005750	Animal models and tissue preparation	Laser capture microdissection and RNA isolation	Neuropathology	kindling-Rogawski-stage 2-rat 2	Kindling	stage 2
Male Sprague Dawley rat	Rattus norvegicus	NCBITAXON	NCBITaxon:10116	dentate granule cell	BTO	BTO:0005750	Animal models and tissue preparation	Laser capture microdissection and RNA isolation	Neuropathology	kindling-Rogawski-stage 2-rat 3	Kindling	stage 2
Male Sprague Dawley rat	Rattus norvegicus	NCBITAXON	NCBITaxon:10116	dentate granule cell	BTO	BTO:0005750	Animal models and tissue preparation	Laser capture microdissection and RNA isolation	Neuropathology	kindling-Rogawski-stage 2-rat 4	Kindling	stage 2
Male Sprague Dawley rat	Rattus norvegicus	NCBITAXON	NCBITaxon:10116	dentate granule cell	BTO	BTO:0005750	Animal models and tissue preparation	Laser capture microdissection and RNA isolation	Neuropathology	kindling-Rogawski-stage 2-rat 5	Kindling	stage 2
Male Sprague Dawley rat	Rattus norvegicus	NCBITAXON	NCBITaxon:10116	dentate granule cell	BTO	BTO:0005750	Animal models and tissue preparation	Laser capture microdissection and RNA isolation	Neuropathology	kindling-Rogawski-stage 2-rat 6	Kindling	stage 2
Male Sprague Dawley rat	Rattus norvegicus	NCBITAXON	NCBITaxon:10116	dentate granule cell	BTO	BTO:0005750	Animal models and tissue preparation	Laser capture microdissection and RNA isolation	Neuropathology	kindling-Rogawski--first stage 4/5-rat 1	Kindling	first stage 4 or 5 seizure
Male Sprague Dawley rat	Rattus norvegicus	NCBITAXON	NCBITaxon:10116	dentate granule cell	BTO	BTO:0005750	Animal models and tissue preparation	Laser capture microdissection and RNA isolation	Neuropathology	kindling-Rogawski--first stage 4/5-rat 2	Kindling	first stage 4 or 5 seizure
Male Sprague Dawley rat	Rattus norvegicus	NCBITAXON	NCBITaxon:10116	dentate granule cell	BTO	BTO:0005750	Animal models and tissue preparation	Laser capture microdissection and RNA isolation	Neuropathology	kindling-Rogawski--first stage 4/5-rat 3	Kindling	first stage 4 or 5 seizure
Male Sprague Dawley rat	Rattus norvegicus	NCBITAXON	NCBITaxon:10116	dentate granule cell	BTO	BTO:0005750	Animal models and tissue preparation	Laser capture microdissection and RNA isolation	Neuropathology	kindling-Rogawski--first stage 4/5-rat 4	Kindling	first stage 4 or 5 seizure
Male Sprague Dawley rat	Rattus norvegicus	NCBITAXON	NCBITaxon:10116	dentate granule cell	BTO	BTO:0005750	Animal models and tissue preparation	Laser capture microdissection and RNA isolation	Neuropathology	kindling-Rogawski--first stage 4/5-rat 5	Kindling	first stage 4 or 5 seizure
Male Sprague Dawley rat	Rattus norvegicus	NCBITAXON	NCBITaxon:10116	dentate granule cell	BTO	BTO:0005750	Animal models and tissue preparation	Laser capture microdissection and RNA isolation	Neuropathology	kindling-Rogawski--first stage 4/5-rat 6	Kindling	first stage 4 or 5 seizure
Male Sprague Dawley rat	Rattus norvegicus	NCBITAXON	NCBITaxon:10116	dentate granule cell	BTO	BTO:0005750	Animal models and tissue preparation	Laser capture microdissection and RNA isolation	Neuropathology	kindling-Rogawski-10th stage 4/5-rat 1	Kindling	tenth stage 4 or 5 seizure
Male Sprague Dawley rat	Rattus norvegicus	NCBITAXON	NCBITaxon:10116	dentate granule cell	BTO	BTO:0005750	Animal models and tissue preparation	Laser capture microdissection and RNA isolation	Neuropathology	kindling-Rogawski-10th stage 4/5-rat 2	Kindling	tenth stage 4 or 5 seizure
Male Sprague Dawley rat	Rattus norvegicus	NCBITAXON	NCBITaxon:10116	dentate granule cell	BTO	BTO:0005750	Animal models and tissue preparation	Laser capture microdissection and RNA isolation	Neuropathology	kindling-Rogawski-10th stage 4/5-rat 3	Kindling	tenth stage 4 or 5 seizure
Male Sprague Dawley rat	Rattus norvegicus	NCBITAXON	NCBITaxon:10116	dentate granule cell	BTO	BTO:0005750	Animal models and tissue preparation	Laser capture microdissection and RNA isolation	Neuropathology	kindling-Rogawski-10th stage 4/5-rat 4	Kindling	tenth stage 4 or 5 seizure
Male Sprague Dawley rat	Rattus norvegicus	NCBITAXON	NCBITaxon:10116	dentate granule cell	BTO	BTO:0005750	Animal models and tissue preparation	Laser capture microdissection and RNA isolation	Neuropathology	kindling-Rogawski-10th stage 4/5-rat 5	Kindling	tenth stage 4 or 5 seizure
Male Sprague Dawley rat	Rattus norvegicus	NCBITAXON	NCBITaxon:10116	dentate granule cell	BTO	BTO:0005750	Animal models and tissue preparation	Laser capture microdissection and RNA isolation	Neuropathology	kindling-Rogawski-10th stage 4/5-rat 6	Kindling	tenth stage 4 or 5 seizure
Male Sprague Dawley rat	Rattus norvegicus	NCBITAXON	NCBITaxon:10116	dentate granule cell	BTO	BTO:0005750	Animal models and tissue preparation	Laser capture microdissection and RNA isolation	Neuropathology	pilo-Coulter-control-rat 1	Pilocarpine
Male Sprague Dawley rat	Rattus norvegicus	NCBITAXON	NCBITaxon:10116	dentate granule cell	BTO	BTO:0005750	Animal models and tissue preparation	Laser capture microdissection and RNA isolation	Neuropathology	pilo-Coulter-control-rat 2	Pilocarpine
Male Sprague Dawley rat	Rattus norvegicus	NCBITAXON	NCBITaxon:10116	dentate granule cell	BTO	BTO:0005750	Animal models and tissue preparation	Laser capture microdissection and RNA isolation	Neuropathology	pilo-Coulter-control-rat 3	Pilocarpine
Male Sprague Dawley rat	Rattus norvegicus	NCBITAXON	NCBITaxon:10116	dentate granule cell	BTO	BTO:0005750	Animal models and tissue preparation	Laser capture microdissection and RNA isolation	Neuropathology	pilo-Coulter-control-rat 4	Pilocarpine
Male Sprague Dawley rat	Rattus norvegicus	NCBITAXON	NCBITaxon:10116	dentate granule cell	BTO	BTO:0005750	Animal models and tissue preparation	Laser capture microdissection and RNA isolation	Neuropathology	pilo-Coulter-control-rat 5	Pilocarpine
Male Sprague Dawley rat	Rattus norvegicus	NCBITAXON	NCBITaxon:10116	dentate granule cell	BTO	BTO:0005750	Animal models and tissue preparation	Laser capture microdissection and RNA isolation	Neuropathology	pilo-Coulter-control-rat 6	Pilocarpine
Male Sprague Dawley rat	Rattus norvegicus	NCBITAXON	NCBITaxon:10116	dentate granule cell	BTO	BTO:0005750	Animal models and tissue preparation	Laser capture microdissection and RNA isolation	Neuropathology	pilo-Coulter-day 1-rat 1	Pilocarpine	1 day
Male Sprague Dawley rat	Rattus norvegicus	NCBITAXON	NCBITaxon:10116	dentate granule cell	BTO	BTO:0005750	Animal models and tissue preparation	Laser capture microdissection and RNA isolation	Neuropathology	pilo-Coulter-day 1-rat 2	Pilocarpine	1 day
Male Sprague Dawley rat	Rattus norvegicus	NCBITAXON	NCBITaxon:10116	dentate granule cell	BTO	BTO:0005750	Animal models and tissue preparation	Laser capture microdissection and RNA isolation	Neuropathology	pilo-Coulter-day 1-rat 3	Pilocarpine	1 day
Male Sprague Dawley rat	Rattus norvegicus	NCBITAXON	NCBITaxon:10116	dentate granule cell	BTO	BTO:0005750	Animal models and tissue preparation	Laser capture microdissection and RNA isolation	Neuropathology	pilo-Coulter-day 1-rat 4	Pilocarpine	1 day
Male Sprague Dawley rat	Rattus norvegicus	NCBITAXON	NCBITaxon:10116	dentate granule cell	BTO	BTO:0005750	Animal models and tissue preparation	Laser capture microdissection and RNA isolation	Neuropathology	pilo-Coulter-day 1-rat 5	Pilocarpine	1 day
Male Sprague Dawley rat	Rattus norvegicus	NCBITAXON	NCBITaxon:10116	dentate granule cell	BTO	BTO:0005750	Animal models and tissue preparation	Laser capture microdissection and RNA isolation	Neuropathology	pilo-Coulter-day 1-rat 6	Pilocarpine	1 day
Male Sprague Dawley rat	Rattus norvegicus	NCBITAXON	NCBITaxon:10116	dentate granule cell	BTO	BTO:0005750	Animal models and tissue preparation	Laser capture microdissection and RNA isolation	Neuropathology	pilo-Coulter-day 3-rat 1	Pilocarpine	3 days
Male Sprague Dawley rat	Rattus norvegicus	NCBITAXON	NCBITaxon:10116	dentate granule cell	BTO	BTO:0005750	Animal models and tissue preparation	Laser capture microdissection and RNA isolation	Neuropathology	pilo-Coulter-day 3-rat 2	Pilocarpine	3 days
Male Sprague Dawley rat	Rattus norvegicus	NCBITAXON	NCBITaxon:10116	dentate granule cell	BTO	BTO:0005750	Animal models and tissue preparation	Laser capture microdissection and RNA isolation	Neuropathology	pilo-Coulter-day 3-rat 3	Pilocarpine	3 days
Male Sprague Dawley rat	Rattus norvegicus	NCBITAXON	NCBITaxon:10116	dentate granule cell	BTO	BTO:0005750	Animal models and tissue preparation	Laser capture microdissection and RNA isolation	Neuropathology	pilo-Coulter-day 3-rat 4	Pilocarpine	3 days
Male Sprague Dawley rat	Rattus norvegicus	NCBITAXON	NCBITaxon:10116	dentate granule cell	BTO	BTO:0005750	Animal models and tissue preparation	Laser capture microdissection and RNA isolation	Neuropathology	pilo-Coulter-day 3-rat 5	Pilocarpine	3 days
Male Sprague Dawley rat	Rattus norvegicus	NCBITAXON	NCBITaxon:10116	dentate granule cell	BTO	BTO:0005750	Animal models and tissue preparation	Laser capture microdissection and RNA isolation	Neuropathology	pilo-Coulter-day 3-rat 6	Pilocarpine	3 days
Male Sprague Dawley rat	Rattus norvegicus	NCBITAXON	NCBITaxon:10116	dentate granule cell	BTO	BTO:0005750	Animal models and tissue preparation	Laser capture microdissection and RNA isolation	Neuropathology	pilo-Coulter-day 10-rat 1	Pilocarpine	10 days
Male Sprague Dawley rat	Rattus norvegicus	NCBITAXON	NCBITaxon:10116	dentate granule cell	BTO	BTO:0005750	Animal models and tissue preparation	Laser capture microdissection and RNA isolation	Neuropathology	pilo-Coulter-day 10-rat 2	Pilocarpine	10 days
Male Sprague Dawley rat	Rattus norvegicus	NCBITAXON	NCBITaxon:10116	dentate granule cell	BTO	BTO:0005750	Animal models and tissue preparation	Laser capture microdissection and RNA isolation	Neuropathology	pilo-Coulter-day 10-rat 3	Pilocarpine	10 days
Male Sprague Dawley rat	Rattus norvegicus	NCBITAXON	NCBITaxon:10116	dentate granule cell	BTO	BTO:0005750	Animal models and tissue preparation	Laser capture microdissection and RNA isolation	Neuropathology	pilo-Coulter-day 10-rat 4	Pilocarpine	10 days
Male Sprague Dawley rat	Rattus norvegicus	NCBITAXON	NCBITaxon:10116	dentate granule cell	BTO	BTO:0005750	Animal models and tissue preparation	Laser capture microdissection and RNA isolation	Neuropathology	pilo-Coulter-day 10-rat 5	Pilocarpine	10 days
Male Sprague Dawley rat	Rattus norvegicus	NCBITAXON	NCBITaxon:10116	dentate granule cell	BTO	BTO:0005750	Animal models and tissue preparation	Laser capture microdissection and RNA isolation	Neuropathology	pilo-Coulter-day 10-rat 6	Pilocarpine	10 days
Male Sprague Dawley rat	Rattus norvegicus	NCBITAXON	NCBITaxon:10116	dentate granule cell	BTO	BTO:0005750	Animal models and tissue preparation	Laser capture microdissection and RNA isolation	Neuropathology	pilo-Dingledine-control-rat 1a	Pilocarpine
Male Sprague Dawley rat	Rattus norvegicus	NCBITAXON	NCBITaxon:10116	dentate granule cell	BTO	BTO:0005750	Animal models and tissue preparation	Laser capture microdissection and RNA isolation	Neuropathology	pilo-Dingledine-control-rat 2a	Pilocarpine
Male Sprague Dawley rat	Rattus norvegicus	NCBITAXON	NCBITaxon:10116	dentate granule cell	BTO	BTO:0005750	Animal models and tissue preparation	Laser capture microdissection and RNA isolation	Neuropathology	pilo-Dingledine-control-rat 3a	Pilocarpine
Male Sprague Dawley rat	Rattus norvegicus	NCBITAXON	NCBITaxon:10116	dentate granule cell	BTO	BTO:0005750	Animal models and tissue preparation	Laser capture microdissection and RNA isolation	Neuropathology	pilo-Dingledine-control-rat 4a	Pilocarpine
Male Sprague Dawley rat	Rattus norvegicus	NCBITAXON	NCBITaxon:10116	dentate granule cell	BTO	BTO:0005750	Animal models and tissue preparation	Laser capture microdissection and RNA isolation	Neuropathology	pilo-Dingledine-control-rat 5a	Pilocarpine
Male Sprague Dawley rat	Rattus norvegicus	NCBITAXON	NCBITaxon:10116	dentate granule cell	BTO	BTO:0005750	Animal models and tissue preparation	Laser capture microdissection and RNA isolation	Neuropathology	pilo-Dingledine-control-rat 1	Pilocarpine
Male Sprague Dawley rat	Rattus norvegicus	NCBITAXON	NCBITaxon:10116	dentate granule cell	BTO	BTO:0005750	Animal models and tissue preparation	Laser capture microdissection and RNA isolation	Neuropathology	pilo-Dingledine-control-rat 2	Pilocarpine
Male Sprague Dawley rat	Rattus norvegicus	NCBITAXON	NCBITaxon:10116	dentate granule cell	BTO	BTO:0005750	Animal models and tissue preparation	Laser capture microdissection and RNA isolation	Neuropathology	pilo-Dingledine-control-rat 3	Pilocarpine
Male Sprague Dawley rat	Rattus norvegicus	NCBITAXON	NCBITaxon:10116	dentate granule cell	BTO	BTO:0005750	Animal models and tissue preparation	Laser capture microdissection and RNA isolation	Neuropathology	pilo-Dingledine-control-rat 4	Pilocarpine
Male Sprague Dawley rat	Rattus norvegicus	NCBITAXON	NCBITaxon:10116	dentate granule cell	BTO	BTO:0005750	Animal models and tissue preparation	Laser capture microdissection and RNA isolation	Neuropathology	pilo-Dingledine-control-rat 5	Pilocarpine
Male Sprague Dawley rat	Rattus norvegicus	NCBITAXON	NCBITaxon:10116	dentate granule cell	BTO	BTO:0005750	Animal models and tissue preparation	Laser capture microdissection and RNA isolation	Neuropathology	pilo-Dingledine-control-rat 6	Pilocarpine
Male Sprague Dawley rat	Rattus norvegicus	NCBITAXON	NCBITaxon:10116	dentate granule cell	BTO	BTO:0005750	Animal models and tissue preparation	Laser capture microdissection and RNA isolation	Neuropathology	pilo-Dingledine-day 1-rat 1	Pilocarpine	1 day
Male Sprague Dawley rat	Rattus norvegicus	NCBITAXON	NCBITaxon:10116	dentate granule cell	BTO	BTO:0005750	Animal models and tissue preparation	Laser capture microdissection and RNA isolation	Neuropathology	pilo-Dingledine-day 1-rat 2	Pilocarpine	1 day
Male Sprague Dawley rat	Rattus norvegicus	NCBITAXON	NCBITaxon:10116	dentate granule cell	BTO	BTO:0005750	Animal models and tissue preparation	Laser capture microdissection and RNA isolation	Neuropathology	pilo-Dingledine-day 1-rat 3	Pilocarpine	1 day
Male Sprague Dawley rat	Rattus norvegicus	NCBITAXON	NCBITaxon:10116	dentate granule cell	BTO	BTO:0005750	Animal models and tissue preparation	Laser capture microdissection and RNA isolation	Neuropathology	pilo-Dingledine-day 1-rat 4	Pilocarpine	1 day
Male Sprague Dawley rat	Rattus norvegicus	NCBITAXON	NCBITaxon:10116	dentate granule cell	BTO	BTO:0005750	Animal models and tissue preparation	Laser capture microdissection and RNA isolation	Neuropathology	pilo-Dingledine-day 1-rat 5	Pilocarpine	1 day
Male Sprague Dawley rat	Rattus norvegicus	NCBITAXON	NCBITaxon:10116	dentate granule cell	BTO	BTO:0005750	Animal models and tissue preparation	Laser capture microdissection and RNA isolation	Neuropathology	pilo-Dingledine-day 1-rat 6	Pilocarpine	1 day
Male Sprague Dawley rat	Rattus norvegicus	NCBITAXON	NCBITaxon:10116	dentate granule cell	BTO	BTO:0005750	Animal models and tissue preparation	Laser capture microdissection and RNA isolation	Neuropathology	pilo-Dingledine-day 3-rat 1	Pilocarpine	3 days
Male Sprague Dawley rat	Rattus norvegicus	NCBITAXON	NCBITaxon:10116	dentate granule cell	BTO	BTO:0005750	Animal models and tissue preparation	Laser capture microdissection and RNA isolation	Neuropathology	pilo-Dingledine-day 3-rat 2	Pilocarpine	3 days
Male Sprague Dawley rat	Rattus norvegicus	NCBITAXON	NCBITaxon:10116	dentate granule cell	BTO	BTO:0005750	Animal models and tissue preparation	Laser capture microdissection and RNA isolation	Neuropathology	pilo-Dingledine-day 3-rat 3	Pilocarpine	3 days
Male Sprague Dawley rat	Rattus norvegicus	NCBITAXON	NCBITaxon:10116	dentate granule cell	BTO	BTO:0005750	Animal models and tissue preparation	Laser capture microdissection and RNA isolation	Neuropathology	pilo-Dingledine-day 3-rat 4	Pilocarpine	3 days
Male Sprague Dawley rat	Rattus norvegicus	NCBITAXON	NCBITaxon:10116	dentate granule cell	BTO	BTO:0005750	Animal models and tissue preparation	Laser capture microdissection and RNA isolation	Neuropathology	pilo-Dingledine-day 3-rat 5	Pilocarpine	3 days
Male Sprague Dawley rat	Rattus norvegicus	NCBITAXON	NCBITaxon:10116	dentate granule cell	BTO	BTO:0005750	Animal models and tissue preparation	Laser capture microdissection and RNA isolation	Neuropathology	pilo-Dingledine-day 3-rat 6	Pilocarpine	3 days
Male Sprague Dawley rat	Rattus norvegicus	NCBITAXON	NCBITaxon:10116	dentate granule cell	BTO	BTO:0005750	Animal models and tissue preparation	Laser capture microdissection and RNA isolation	Neuropathology	pilo-Dingledine-day 10-rat 1	Pilocarpine	10 days
Male Sprague Dawley rat	Rattus norvegicus	NCBITAXON	NCBITaxon:10116	dentate granule cell	BTO	BTO:0005750	Animal models and tissue preparation	Laser capture microdissection and RNA isolation	Neuropathology	pilo-Dingledine-day 10-rat 2	Pilocarpine	10 days
Male Sprague Dawley rat	Rattus norvegicus	NCBITAXON	NCBITaxon:10116	dentate granule cell	BTO	BTO:0005750	Animal models and tissue preparation	Laser capture microdissection and RNA isolation	Neuropathology	pilo-Dingledine-day 10-rat 3	Pilocarpine	10 days
Male Sprague Dawley rat	Rattus norvegicus	NCBITAXON	NCBITaxon:10116	dentate granule cell	BTO	BTO:0005750	Animal models and tissue preparation	Laser capture microdissection and RNA isolation	Neuropathology	pilo-Dingledine-day 10-rat 4	Pilocarpine	10 days
Male Sprague Dawley rat	Rattus norvegicus	NCBITAXON	NCBITaxon:10116	dentate granule cell	BTO	BTO:0005750	Animal models and tissue preparation	Laser capture microdissection and RNA isolation	Neuropathology	pilo-Dingledine-day 10-rat 5	Pilocarpine	10 days
Male Sprague Dawley rat	Rattus norvegicus	NCBITAXON	NCBITaxon:10116	dentate granule cell	BTO	BTO:0005750	Animal models and tissue preparation	Laser capture microdissection and RNA isolation	Neuropathology	pilo-Dingledine-day 10-rat 6	Pilocarpine	10 days
Male Sprague Dawley rat	Rattus norvegicus	NCBITAXON	NCBITaxon:10116	dentate granule cell	BTO	BTO:0005750	Animal models and tissue preparation	Laser capture microdissection and RNA isolation	Neuropathology	SSSE-Wasterlain-control-rat 1	Self-Sustained Status Epilepticus
Male Sprague Dawley rat	Rattus norvegicus	NCBITAXON	NCBITaxon:10116	dentate granule cell	BTO	BTO:0005750	Animal models and tissue preparation	Laser capture microdissection and RNA isolation	Neuropathology	SSSE-Wasterlain-control-rat 2	Self-Sustained Status Epilepticus
Male Sprague Dawley rat	Rattus norvegicus	NCBITAXON	NCBITaxon:10116	dentate granule cell	BTO	BTO:0005750	Animal models and tissue preparation	Laser capture microdissection and RNA isolation	Neuropathology	SSSE-Wasterlain-control-rat 3	Self-Sustained Status Epilepticus
Male Sprague Dawley rat	Rattus norvegicus	NCBITAXON	NCBITaxon:10116	dentate granule cell	BTO	BTO:0005750	Animal models and tissue preparation	Laser capture microdissection and RNA isolation	Neuropathology	SSSE-Wasterlain-control-rat 4	Self-Sustained Status Epilepticus
Male Sprague Dawley rat	Rattus norvegicus	NCBITAXON	NCBITaxon:10116	dentate granule cell	BTO	BTO:0005750	Animal models and tissue preparation	Laser capture microdissection and RNA isolation	Neuropathology	SSSE-Wasterlain-control-rat 6	Self-Sustained Status Epilepticus
Male Sprague Dawley rat	Rattus norvegicus	NCBITAXON	NCBITaxon:10116	dentate granule cell	BTO	BTO:0005750	Animal models and tissue preparation	Laser capture microdissection and RNA isolation	Neuropathology	SSSE-Wasterlain-day 1-rat 1	Self-Sustained Status Epilepticus	1 day
Male Sprague Dawley rat	Rattus norvegicus	NCBITAXON	NCBITaxon:10116	dentate granule cell	BTO	BTO:0005750	Animal models and tissue preparation	Laser capture microdissection and RNA isolation	Neuropathology	SSSE-Wasterlain-day 1-rat 2	Self-Sustained Status Epilepticus	1 day
Male Sprague Dawley rat	Rattus norvegicus	NCBITAXON	NCBITaxon:10116	dentate granule cell	BTO	BTO:0005750	Animal models and tissue preparation	Laser capture microdissection and RNA isolation	Neuropathology	SSSE-Wasterlain-day 1-rat 3	Self-Sustained Status Epilepticus	1 day
Male Sprague Dawley rat	Rattus norvegicus	NCBITAXON	NCBITaxon:10116	dentate granule cell	BTO	BTO:0005750	Animal models and tissue preparation	Laser capture microdissection and RNA isolation	Neuropathology	SSSE-Wasterlain-day 1-rat 4	Self-Sustained Status Epilepticus	1 day
Male Sprague Dawley rat	Rattus norvegicus	NCBITAXON	NCBITaxon:10116	dentate granule cell	BTO	BTO:0005750	Animal models and tissue preparation	Laser capture microdissection and RNA isolation	Neuropathology	SSSE-Wasterlain-day 1-rat 5	Self-Sustained Status Epilepticus	1 day
Male Sprague Dawley rat	Rattus norvegicus	NCBITAXON	NCBITaxon:10116	dentate granule cell	BTO	BTO:0005750	Animal models and tissue preparation	Laser capture microdissection and RNA isolation	Neuropathology	SSSE-Wasterlain-day 1-rat 6	Self-Sustained Status Epilepticus	1 day
Male Sprague Dawley rat	Rattus norvegicus	NCBITAXON	NCBITaxon:10116	dentate granule cell	BTO	BTO:0005750	Animal models and tissue preparation	Laser capture microdissection and RNA isolation	Neuropathology	SSSE-Wasterlain-day 1-rat 6 rehyb	Self-Sustained Status Epilepticus	1 day
Male Sprague Dawley rat	Rattus norvegicus	NCBITAXON	NCBITaxon:10116	dentate granule cell	BTO	BTO:0005750	Animal models and tissue preparation	Laser capture microdissection and RNA isolation	Neuropathology	SSSE-Wasterlain-day 3-rat 2	Self-Sustained Status Epilepticus	3 days
Male Sprague Dawley rat	Rattus norvegicus	NCBITAXON	NCBITaxon:10116	dentate granule cell	BTO	BTO:0005750	Animal models and tissue preparation	Laser capture microdissection and RNA isolation	Neuropathology	SSSE-Wasterlain-day 3-rat 3	Self-Sustained Status Epilepticus	3 days
Male Sprague Dawley rat	Rattus norvegicus	NCBITAXON	NCBITaxon:10116	dentate granule cell	BTO	BTO:0005750	Animal models and tissue preparation	Laser capture microdissection and RNA isolation	Neuropathology	SSSE-Wasterlain-day 3-rat 4	Self-Sustained Status Epilepticus	3 days
Male Sprague Dawley rat	Rattus norvegicus	NCBITAXON	NCBITaxon:10116	dentate granule cell	BTO	BTO:0005750	Animal models and tissue preparation	Laser capture microdissection and RNA isolation	Neuropathology	SSSE-Wasterlain-day 3-rat 5	Self-Sustained Status Epilepticus	3 days
Male Sprague Dawley rat	Rattus norvegicus	NCBITAXON	NCBITaxon:10116	dentate granule cell	BTO	BTO:0005750	Animal models and tissue preparation	Laser capture microdissection and RNA isolation	Neuropathology	SSSE-Wasterlain-day 3-rat 6	Self-Sustained Status Epilepticus	3 days
Male Sprague Dawley rat	Rattus norvegicus	NCBITAXON	NCBITaxon:10116	dentate granule cell	BTO	BTO:0005750	Animal models and tissue preparation	Laser capture microdissection and RNA isolation	Neuropathology	SSSE-Wasterlain-day 10-rat 1	Self-Sustained Status Epilepticus	3 days
Male Sprague Dawley rat	Rattus norvegicus	NCBITAXON	NCBITaxon:10116	dentate granule cell	BTO	BTO:0005750	Animal models and tissue preparation	Laser capture microdissection and RNA isolation	Neuropathology	SSSE-Wasterlain-day 10-rat 2	Self-Sustained Status Epilepticus	10 days
Male Sprague Dawley rat	Rattus norvegicus	NCBITAXON	NCBITaxon:10116	dentate granule cell	BTO	BTO:0005750	Animal models and tissue preparation	Laser capture microdissection and RNA isolation	Neuropathology	SSSE-Wasterlain-day 10-rat 3	Self-Sustained Status Epilepticus	10 days
Male Sprague Dawley rat	Rattus norvegicus	NCBITAXON	NCBITaxon:10116	dentate granule cell	BTO	BTO:0005750	Animal models and tissue preparation	Laser capture microdissection and RNA isolation	Neuropathology	SSSE-Wasterlain-day 10-rat 6	Self-Sustained Status Epilepticus	10 days
