# Supplementary material for: Transcriptional profile of hippocampal dentate granule cells in four rat epilepsy models
Source: Sci Data. 2017 May 9;4:170061. doi: 10.1038/sdata.2017.61 (PMC5423390; doi:10.1038/sdata.2017.61)
Supplement: Supplementary file 1 [file sdata201761-isa1.zip › a_assay_Dingledine.txt]

Sample Name	Protocol REF	Parameter Value[instrument]	Assay Name	Raw Data File	Comment[Data Repository]	Comment[Data Record Accession]	Comment[Data Record URI]
kainate-Nadler-control-rat 1	Microarray hybridization	Affymetrix GeneChip Rat Genome 230 2.0 Array	granule cell-kainate-Nadler-control-rat 1	GSM1155788	Gene Expression Omnibus	GSE47752	https://www.ncbi.nlm.nih.gov/geo/query/acc.cgi?acc=GSE47752
kainate-Nadler-control-rat 2	Microarray hybridization	Affymetrix GeneChip Rat Genome 230 2.0 Array	granule cell-kainate-Nadler-control-rat 2	GSM1155864	Gene Expression Omnibus	GSE47752	https://www.ncbi.nlm.nih.gov/geo/query/acc.cgi?acc=GSE47752
kainate-Nadler-control-rat 3	Microarray hybridization	Affymetrix GeneChip Rat Genome 230 2.0 Array	granule cell-kainate-Nadler-control-rat 3	GSM1155878	Gene Expression Omnibus	GSE47752	https://www.ncbi.nlm.nih.gov/geo/query/acc.cgi?acc=GSE47752
kainate-Nadler-control-rat 4	Microarray hybridization	Affymetrix GeneChip Rat Genome 230 2.0 Array	granule cell-kainate-Nadler-control-rat 4	GSM1155804	Gene Expression Omnibus	GSE47752	https://www.ncbi.nlm.nih.gov/geo/query/acc.cgi?acc=GSE47752
kainate-Nadler-control-rat 5	Microarray hybridization	Affymetrix GeneChip Rat Genome 230 2.0 Array	granule cell-kainate-Nadler-control-rat 5	GSM1155820	Gene Expression Omnibus	GSE47752	https://www.ncbi.nlm.nih.gov/geo/query/acc.cgi?acc=GSE47752
kainate-Nadler-control-rat 6	Microarray hybridization	Affymetrix GeneChip Rat Genome 230 2.0 Array	granule cell-kainate-Nadler-control-rat 6	GSM1155841	Gene Expression Omnibus	GSE47752	https://www.ncbi.nlm.nih.gov/geo/query/acc.cgi?acc=GSE47752
kainate-Nadler-day 1-rat 1	Microarray hybridization	Affymetrix GeneChip Rat Genome 230 2.0 Array	granule cell-kainate-Nadler-day 1-rat 1	GSM1155832	Gene Expression Omnibus	GSE47752	https://www.ncbi.nlm.nih.gov/geo/query/acc.cgi?acc=GSE47752
kainate-Nadler-day 1-rat 2	Microarray hybridization	Affymetrix GeneChip Rat Genome 230 2.0 Array	granule cell-kainate-Nadler-day 1-rat 2	GSM1155865	Gene Expression Omnibus	GSE47752	https://www.ncbi.nlm.nih.gov/geo/query/acc.cgi?acc=GSE47752
kainate-Nadler-day 1-rat 3	Microarray hybridization	Affymetrix GeneChip Rat Genome 230 2.0 Array	granule cell-kainate-Nadler-day 1-rat 3	GSM1155789	Gene Expression Omnibus	GSE47752	https://www.ncbi.nlm.nih.gov/geo/query/acc.cgi?acc=GSE47752
kainate-Nadler-day 1-rat 4	Microarray hybridization	Affymetrix GeneChip Rat Genome 230 2.0 Array	granule cell-kainate-Nadler-day 1-rat 4	GSM1155806	Gene Expression Omnibus	GSE47752	https://www.ncbi.nlm.nih.gov/geo/query/acc.cgi?acc=GSE47752
kainate-Nadler-day 1-rat 5	Microarray hybridization	Affymetrix GeneChip Rat Genome 230 2.0 Array	granule cell-kainate-Nadler-day 1-rat 5	GSM1155822	Gene Expression Omnibus	GSE47752	https://www.ncbi.nlm.nih.gov/geo/query/acc.cgi?acc=GSE47752
kainate-Nadler-day 1-rat 6	Microarray hybridization	Affymetrix GeneChip Rat Genome 230 2.0 Array	granule cell-kainate-Nadler-day 1-rat 6	GSM1155843	Gene Expression Omnibus	GSE47752	https://www.ncbi.nlm.nih.gov/geo/query/acc.cgi?acc=GSE47752
kainate-Nadler-day 3-rat 1	Microarray hybridization	Affymetrix GeneChip Rat Genome 230 2.0 Array	granule cell-kainate-Nadler-day 3-rat 1	GSM1155854	Gene Expression Omnibus	GSE47752	https://www.ncbi.nlm.nih.gov/geo/query/acc.cgi?acc=GSE47752
kainate-Nadler-day 3-rat 2	Microarray hybridization	Affymetrix GeneChip Rat Genome 230 2.0 Array	granule cell-kainate-Nadler-day 3-rat 2	GSM1155868	Gene Expression Omnibus	GSE47752	https://www.ncbi.nlm.nih.gov/geo/query/acc.cgi?acc=GSE47752
kainate-Nadler-day 3-rat 3	Microarray hybridization	Affymetrix GeneChip Rat Genome 230 2.0 Array	granule cell-kainate-Nadler-day 3 -rat 3	GSM1155793	Gene Expression Omnibus	GSE47752	https://www.ncbi.nlm.nih.gov/geo/query/acc.cgi?acc=GSE47752
kainate-Nadler-day 3-rat 4	Microarray hybridization	Affymetrix GeneChip Rat Genome 230 2.0 Array	granule cell-kainate-Nadler-day 3-rat 4	GSM1155810	Gene Expression Omnibus	GSE47752	https://www.ncbi.nlm.nih.gov/geo/query/acc.cgi?acc=GSE47752
kainate-Nadler-day 3-rat 5	Microarray hybridization	Affymetrix GeneChip Rat Genome 230 2.0 Array	granule cell-kainate-Nadler-day 3-rat 5	GSM1155827	Gene Expression Omnibus	GSE47752	https://www.ncbi.nlm.nih.gov/geo/query/acc.cgi?acc=GSE47752
kainate-Nadler-day 3-rat 5 rehyb	Microarray hybridization	Affymetrix GeneChip Rat Genome 230 2.0 Array	granule cell-kainate-Nadler-day 3-rat 5 rehyb	GSM1155826	Gene Expression Omnibus	GSE47752	https://www.ncbi.nlm.nih.gov/geo/query/acc.cgi?acc=GSE47752
kainate-Nadler-day 3-rat 6	Microarray hybridization	Affymetrix GeneChip Rat Genome 230 2.0 Array	granule cell-kainate-Nadler-day 3-rat 6	GSM1155846	Gene Expression Omnibus	GSE47752	https://www.ncbi.nlm.nih.gov/geo/query/acc.cgi?acc=GSE47752
kainate-Nadler-day 10-rat 1	Microarray hybridization	Affymetrix GeneChip Rat Genome 230 2.0 Array	granule cell-kainate-Nadler-day 10-rat 1	GSM1155858	Gene Expression Omnibus	GSE47752	https://www.ncbi.nlm.nih.gov/geo/query/acc.cgi?acc=GSE47752
kainate-Nadler-day 10-rat 2	Microarray hybridization	Affymetrix GeneChip Rat Genome 230 2.0 Array	granule cell-kainate-Nadler-day 10-rat 2	GSM1155872	Gene Expression Omnibus	GSE47752	https://www.ncbi.nlm.nih.gov/geo/query/acc.cgi?acc=GSE47752
kainate-Nadler-day 10-rat 3	Microarray hybridization	Affymetrix GeneChip Rat Genome 230 2.0 Array	granule cell-kainate-Nadler-day 10-rat 3	GSM1155797	Gene Expression Omnibus	GSE47752	https://www.ncbi.nlm.nih.gov/geo/query/acc.cgi?acc=GSE47752
kainate-Nadler-day 10-rat 4	Microarray hybridization	Affymetrix GeneChip Rat Genome 230 2.0 Array	granule cell-kainate-Nadler-day 10-rat 4	GSM1155814	Gene Expression Omnibus	GSE47752	https://www.ncbi.nlm.nih.gov/geo/query/acc.cgi?acc=GSE47752
kainate-Nadler-day 10-rat 5	Microarray hybridization	Affymetrix GeneChip Rat Genome 230 2.0 Array	granule cell-kainate-Nadler-day10-rat 5	GSM1155835	Gene Expression Omnibus	GSE47752	https://www.ncbi.nlm.nih.gov/geo/query/acc.cgi?acc=GSE47752
kainate-Nadler-day 10-rat 6	Microarray hybridization	Affymetrix GeneChip Rat Genome 230 2.0 Array	granule cell-kainate-Nadler-day 10-rat 6	GSM1155850	Gene Expression Omnibus	GSE47752	https://www.ncbi.nlm.nih.gov/geo/query/acc.cgi?acc=GSE47752
kainate-Wadman-control-rat 1	Microarray hybridization	Affymetrix GeneChip Rat Genome 230 2.0 Array	granule cell-kainate-Wadman-control-rat 1	GSM1155897	Gene Expression Omnibus	GSE47752	https://www.ncbi.nlm.nih.gov/geo/query/acc.cgi?acc=GSE47752
kainate-Wadman-control-rat 2	Microarray hybridization	Affymetrix GeneChip Rat Genome 230 2.0 Array	granule cell-kainate-Wadman-control-rat 2	GSM1155898	Gene Expression Omnibus	GSE47752	https://www.ncbi.nlm.nih.gov/geo/query/acc.cgi?acc=GSE47752
kainate-Wadman-control-rat 3	Microarray hybridization	Affymetrix GeneChip Rat Genome 230 2.0 Array	granule cell-kainate-Wadman-control-rat 3	GSM1155899	Gene Expression Omnibus	GSE47752	https://www.ncbi.nlm.nih.gov/geo/query/acc.cgi?acc=GSE47752
kainate-Wadman-control-rat 4	Microarray hybridization	Affymetrix GeneChip Rat Genome 230 2.0 Array	granule cell-kainate-Wadman-control-rat 4	GSM1155900	Gene Expression Omnibus	GSE47752	https://www.ncbi.nlm.nih.gov/geo/query/acc.cgi?acc=GSE47752
kainate-Wadman-control-rat 5	Microarray hybridization	Affymetrix GeneChip Rat Genome 230 2.0 Array	granule cell-kainate-Wadman-control-rat 5	GSM1155901	Gene Expression Omnibus	GSE47752	https://www.ncbi.nlm.nih.gov/geo/query/acc.cgi?acc=GSE47752
kainate-Wadman-control-rat 6	Microarray hybridization	Affymetrix GeneChip Rat Genome 230 2.0 Array	granule cell-kainate-Wadman-control-rat 6	GSM1155902	Gene Expression Omnibus	GSE47752	https://www.ncbi.nlm.nih.gov/geo/query/acc.cgi?acc=GSE47752
kainate-Wadman-day 1-rat 1	Microarray hybridization	Affymetrix GeneChip Rat Genome 230 2.0 Array	granule cell-kainate-Wadman-day 1-rat 1	GSM1155909	Gene Expression Omnibus	GSE47752	https://www.ncbi.nlm.nih.gov/geo/query/acc.cgi?acc=GSE47752
kainate-Wadman-day 1-rat 2	Microarray hybridization	Affymetrix GeneChip Rat Genome 230 2.0 Array	granule cell-kainate-Wadman-day 1-rat 2	GSM1155910	Gene Expression Omnibus	GSE47752	https://www.ncbi.nlm.nih.gov/geo/query/acc.cgi?acc=GSE47752
kainate-Wadman-day 1-rat 3	Microarray hybridization	Affymetrix GeneChip Rat Genome 230 2.0 Array	granule cell-kainate-Wadman-day 1-rat 3	GSM1155911	Gene Expression Omnibus	GSE47752	https://www.ncbi.nlm.nih.gov/geo/query/acc.cgi?acc=GSE47752
kainate-Wadman-day 1-rat 4	Microarray hybridization	Affymetrix GeneChip Rat Genome 230 2.0 Array	granule cell-kainate-Wadman-day 1-rat 4	GSM1155912	Gene Expression Omnibus	GSE47752	https://www.ncbi.nlm.nih.gov/geo/query/acc.cgi?acc=GSE47752
kainate-Wadman-day 1-rat 5	Microarray hybridization	Affymetrix GeneChip Rat Genome 230 2.0 Array	granule cell-kainate-Wadman-day 1-rat 5	GSM1155913	Gene Expression Omnibus	GSE47752	https://www.ncbi.nlm.nih.gov/geo/query/acc.cgi?acc=GSE47752
kainate-Wadman-day 1-rat 6	Microarray hybridization	Affymetrix GeneChip Rat Genome 230 2.0 Array	granule cell-kainate-Wadman-day 1-rat 6	GSM1155914	Gene Expression Omnibus	GSE47752	https://www.ncbi.nlm.nih.gov/geo/query/acc.cgi?acc=GSE47752
kainate-Wadman-day 3-rat 1	Microarray hybridization	Affymetrix GeneChip Rat Genome 230 2.0 Array	granule cell-kainate-Wadman-day 3-rat 1	GSM1155915	Gene Expression Omnibus	GSE47752	https://www.ncbi.nlm.nih.gov/geo/query/acc.cgi?acc=GSE47752
kainate-Wadman-day 3-rat 2	Microarray hybridization	Affymetrix GeneChip Rat Genome 230 2.0 Array	granule cell-kainate-Wadman-day 3-rat 2	GSM1155916	Gene Expression Omnibus	GSE47752	https://www.ncbi.nlm.nih.gov/geo/query/acc.cgi?acc=GSE47752
kainate-Wadman-day 3-rat 3	Microarray hybridization	Affymetrix GeneChip Rat Genome 230 2.0 Array	granule cell-kainate-Wadman-day 3-rat 3	GSM1155917	Gene Expression Omnibus	GSE47752	https://www.ncbi.nlm.nih.gov/geo/query/acc.cgi?acc=GSE47752
kainate-Wadman-day 3-rat 4	Microarray hybridization	Affymetrix GeneChip Rat Genome 230 2.0 Array	granule cell-kainate-Wadman-day 3-rat 4	GSM1155918	Gene Expression Omnibus	GSE47752	https://www.ncbi.nlm.nih.gov/geo/query/acc.cgi?acc=GSE47752
kainate-Wadman-day 3-rat 5	Microarray hybridization	Affymetrix GeneChip Rat Genome 230 2.0 Array	granule cell-kainate-Wadman-day 3-rat 5	GSM1155919	Gene Expression Omnibus	GSE47752	https://www.ncbi.nlm.nih.gov/geo/query/acc.cgi?acc=GSE47752
kainate-Wadman-day 3-rat 6	Microarray hybridization	Affymetrix GeneChip Rat Genome 230 2.0 Array	granule cell-kainate-Wadman-day 3-rat 6	GSM1155920	Gene Expression Omnibus	GSE47752	https://www.ncbi.nlm.nih.gov/geo/query/acc.cgi?acc=GSE47752
kainate-Wadman-day 10-rat 1	Microarray hybridization	Affymetrix GeneChip Rat Genome 230 2.0 Array	granule cell-kainate-Wadman-day 10-rat 1	GSM1155903	Gene Expression Omnibus	GSE47752	https://www.ncbi.nlm.nih.gov/geo/query/acc.cgi?acc=GSE47752
kainate-Wadman-day 10-rat 2	Microarray hybridization	Affymetrix GeneChip Rat Genome 230 2.0 Array	granule cell-kainate-Wadman-day 10-rat 2	GSM1155904	Gene Expression Omnibus	GSE47752	https://www.ncbi.nlm.nih.gov/geo/query/acc.cgi?acc=GSE47752
kainate-Wadman-day 10-rat 3	Microarray hybridization	Affymetrix GeneChip Rat Genome 230 2.0 Array	granule cell-kainate-Wadman-day 10-rat 3	GSM1155905	Gene Expression Omnibus	GSE47752	https://www.ncbi.nlm.nih.gov/geo/query/acc.cgi?acc=GSE47752
kainate-Wadman-day 10-rat 4	Microarray hybridization	Affymetrix GeneChip Rat Genome 230 2.0 Array	granule cell-kainate-Wadman-day 10-rat 4	GSM1155906	Gene Expression Omnibus	GSE47752	https://www.ncbi.nlm.nih.gov/geo/query/acc.cgi?acc=GSE47752
kainate-Wadman-day 10-rat 5	Microarray hybridization	Affymetrix GeneChip Rat Genome 230 2.0 Array	granule cell-kainate-Wadman-day 10-rat 5	GSM1155907	Gene Expression Omnibus	GSE47752	https://www.ncbi.nlm.nih.gov/geo/query/acc.cgi?acc=GSE47752
kainate-Wadman-day 10-rat 6	Microarray hybridization	Affymetrix GeneChip Rat Genome 230 2.0 Array	granule cell-kainate-Wadman-day 10-rat 6	GSM1155908	Gene Expression Omnibus	GSE47752	https://www.ncbi.nlm.nih.gov/geo/query/acc.cgi?acc=GSE47752
kindling-McNamara-control-rat 1	Microarray hybridization	Affymetrix GeneChip Rat Genome 230 2.0 Array	granule cell-kindling-McNamara-control-rat 1	GSM1155786	Gene Expression Omnibus	GSE47752	https://www.ncbi.nlm.nih.gov/geo/query/acc.cgi?acc=GSE47752
kindling-McNamara-control-rat 2	Microarray hybridization	Affymetrix GeneChip Rat Genome 230 2.0 Array	granule cell-kindling-McNamara-control-rat 2	GSM1155862	Gene Expression Omnibus	GSE47752	https://www.ncbi.nlm.nih.gov/geo/query/acc.cgi?acc=GSE47752
kindling-McNamara-control-rat 3	Microarray hybridization	Affymetrix GeneChip Rat Genome 230 2.0 Array	granule cell-kindling-McNamara-control-rat 3	GSM1155876	Gene Expression Omnibus	GSE47752	https://www.ncbi.nlm.nih.gov/geo/query/acc.cgi?acc=GSE47752
kindling-McNamara-control-rat 4	Microarray hybridization	Affymetrix GeneChip Rat Genome 230 2.0 Array	granule cell-kindling-McNamara-control-rat 4	GSM1155802	Gene Expression Omnibus	GSE47752	https://www.ncbi.nlm.nih.gov/geo/query/acc.cgi?acc=GSE47752
kindling-McNamara-control-rat 5	Microarray hybridization	Affymetrix GeneChip Rat Genome 230 2.0 Array	granule cell-kindling-McNamara-control-rat 5	GSM1155818	Gene Expression Omnibus	GSE47752	https://www.ncbi.nlm.nih.gov/geo/query/acc.cgi?acc=GSE47752
kindling-McNamara-control-rat 6	Microarray hybridization	Affymetrix GeneChip Rat Genome 230 2.0 Array	granule cell-kindling-McNamara-control-rat 6	GSM1155839	Gene Expression Omnibus	GSE47752	https://www.ncbi.nlm.nih.gov/geo/query/acc.cgi?acc=GSE47752
kindling-McNamara-stage 2-rat 1	Microarray hybridization	Affymetrix GeneChip Rat Genome 230 2.0 Array	granule cell-kindling-McNamara-stage 2-rat 1	GSM1155833	Gene Expression Omnibus	GSE47752	https://www.ncbi.nlm.nih.gov/geo/query/acc.cgi?acc=GSE47752
kindling-McNamara-stage 2-rat 2	Microarray hybridization	Affymetrix GeneChip Rat Genome 230 2.0 Array	granule cell-kindling-McNamara-stage 2-rat 2	GSM1155866	Gene Expression Omnibus	GSE47752	https://www.ncbi.nlm.nih.gov/geo/query/acc.cgi?acc=GSE47752
kindling-McNamara-stage 2-rat 3	Microarray hybridization	Affymetrix GeneChip Rat Genome 230 2.0 Array	granule cell-kindling-McNamara-stage 2-rat 3	GSM1155790	Gene Expression Omnibus	GSE47752	https://www.ncbi.nlm.nih.gov/geo/query/acc.cgi?acc=GSE47752
kindling-McNamara-stage 2-rat 4	Microarray hybridization	Affymetrix GeneChip Rat Genome 230 2.0 Array	granule cell-kindling-McNamara-stage 2-rat 4	GSM1155807	Gene Expression Omnibus	GSE47752	https://www.ncbi.nlm.nih.gov/geo/query/acc.cgi?acc=GSE47752
kindling-McNamara-stage 2-rat 5	Microarray hybridization	Affymetrix GeneChip Rat Genome 230 2.0 Array	granule cell-kindling-McNamara-stage 2-rat 5	GSM1155823	Gene Expression Omnibus	GSE47752	https://www.ncbi.nlm.nih.gov/geo/query/acc.cgi?acc=GSE47752
kindling-McNamara-stage 2-rat 6	Microarray hybridization	Affymetrix GeneChip Rat Genome 230 2.0 Array	granule cell-kindling-McNamara-stage 2-rat 6	GSM1155844	Gene Expression Omnibus	GSE47752	https://www.ncbi.nlm.nih.gov/geo/query/acc.cgi?acc=GSE47752
kindling-McNamara-first stage 4/5-rat 1	Microarray hybridization	Affymetrix GeneChip Rat Genome 230 2.0 Array	granule cell-kindling-McNamara-stage 4-rat 1	GSM1155855	Gene Expression Omnibus	GSE47752	https://www.ncbi.nlm.nih.gov/geo/query/acc.cgi?acc=GSE47752
kindling-McNamara-first stage 4/5-rat 2	Microarray hybridization	Affymetrix GeneChip Rat Genome 230 2.0 Array	granule cell-kindling-McNamara-stage 4-rat 2	GSM1155869	Gene Expression Omnibus	GSE47752	https://www.ncbi.nlm.nih.gov/geo/query/acc.cgi?acc=GSE47752
kindling-McNamara-first stage 4/5-rat 3	Microarray hybridization	Affymetrix GeneChip Rat Genome 230 2.0 Array	granule cell-kindling-McNamara-stage 4-rat 3	GSM1155794	Gene Expression Omnibus	GSE47752	https://www.ncbi.nlm.nih.gov/geo/query/acc.cgi?acc=GSE47752
kindling-McNamara-first stage 4/5-rat 4	Microarray hybridization	Affymetrix GeneChip Rat Genome 230 2.0 Array	granule cell-kindling-McNamara-stage 4-rat 4	GSM1155811	Gene Expression Omnibus	GSE47752	https://www.ncbi.nlm.nih.gov/geo/query/acc.cgi?acc=GSE47752
kindling-McNamara-first stage 4/5-rat 5	Microarray hybridization	Affymetrix GeneChip Rat Genome 230 2.0 Array	granule cell-kindling-McNamara-stage 4-rat 5	GSM1155828	Gene Expression Omnibus	GSE47752	https://www.ncbi.nlm.nih.gov/geo/query/acc.cgi?acc=GSE47752
kindling-McNamara-stage 4-rat 6	Microarray hybridization	Affymetrix GeneChip Rat Genome 230 2.0 Array	granule cell-kindling-McNamara-stage 4-rat 6	GSM1155848	Gene Expression Omnibus	GSE47752	https://www.ncbi.nlm.nih.gov/geo/query/acc.cgi?acc=GSE47752
kindling-McNamara-first stage 4/5-rat 6a	Microarray hybridization	Affymetrix GeneChip Rat Genome 230 2.0 Array	granule cell-kindling-McNamara-stage 4-rat 6a	GSM1155847	Gene Expression Omnibus	GSE47752	https://www.ncbi.nlm.nih.gov/geo/query/acc.cgi?acc=GSE47752
kindling-McNamara-10th stage 4/5-rat 1	Microarray hybridization	Affymetrix GeneChip Rat Genome 230 2.0 Array	granule cell-kindling-McNamara-stage 5-rat 1	GSM1155859	Gene Expression Omnibus	GSE47752	https://www.ncbi.nlm.nih.gov/geo/query/acc.cgi?acc=GSE47752
kindling-McNamara-10th stage 4/5-rat 2	Microarray hybridization	Affymetrix GeneChip Rat Genome 230 2.0 Array	granule cell-kindling-McNamara-stage 5-rat 2	GSM1155873	Gene Expression Omnibus	GSE47752	https://www.ncbi.nlm.nih.gov/geo/query/acc.cgi?acc=GSE47752
kindling-McNamara-10th stage 4/5-rat 3	Microarray hybridization	Affymetrix GeneChip Rat Genome 230 2.0 Array	granule cell-kindling-McNamara stage 5-rat 3	GSM1155798	Gene Expression Omnibus	GSE47752	https://www.ncbi.nlm.nih.gov/geo/query/acc.cgi?acc=GSE47752
kindling-McNamara-10th stage 4/5-rat 4	Microarray hybridization	Affymetrix GeneChip Rat Genome 230 2.0 Array	granule cell-kindling-McNamara-stage 5-rat 4	GSM1155815	Gene Expression Omnibus	GSE47752	https://www.ncbi.nlm.nih.gov/geo/query/acc.cgi?acc=GSE47752
kindling-McNamara-10th stage 4/5-rat 5	Microarray hybridization	Affymetrix GeneChip Rat Genome 230 2.0 Array	granule cell-kindling-McNamara-stage 5-rat 5	GSM1155836	Gene Expression Omnibus	GSE47752	https://www.ncbi.nlm.nih.gov/geo/query/acc.cgi?acc=GSE47752
kindling-McNamara-10th stage 4/5-rat 6	Microarray hybridization	Affymetrix GeneChip Rat Genome 230 2.0 Array	granule cell-kindling-McNamara-stage 5-rat 6	GSM1155851	Gene Expression Omnibus	GSE47752	https://www.ncbi.nlm.nih.gov/geo/query/acc.cgi?acc=GSE47752
kindling-Rogawski-control-rat 1	Microarray hybridization	Affymetrix GeneChip Rat Genome 230 2.0 Array	granule cell-kindling-Rogawski-control-rat 1	GSM1155787	Gene Expression Omnibus	GSE47752	https://www.ncbi.nlm.nih.gov/geo/query/acc.cgi?acc=GSE47752
kindling-Rogawski-control-rat 2	Microarray hybridization	Affymetrix GeneChip Rat Genome 230 2.0 Array	granule cell-kindling-Rogawski-control-rat 2	GSM1155863	Gene Expression Omnibus	GSE47752	https://www.ncbi.nlm.nih.gov/geo/query/acc.cgi?acc=GSE47752
kindling-Rogawski-control-rat 3	Microarray hybridization	Affymetrix GeneChip Rat Genome 230 2.0 Array	granule cell-kindling-Rogawski-control-rat 3	GSM1155877	Gene Expression Omnibus	GSE47752	https://www.ncbi.nlm.nih.gov/geo/query/acc.cgi?acc=GSE47752
kindling-Rogawski-control-rat 4	Microarray hybridization	Affymetrix GeneChip Rat Genome 230 2.0 Array	granule cell-kindling-Rogawski-control-rat 4	GSM1155803	Gene Expression Omnibus	GSE47752	https://www.ncbi.nlm.nih.gov/geo/query/acc.cgi?acc=GSE47752
kindling-Rogawski-control-rat 5	Microarray hybridization	Affymetrix GeneChip Rat Genome 230 2.0 Array	granule cell-kindling-Rogawski-control-rat 5	GSM1155819	Gene Expression Omnibus	GSE47752	https://www.ncbi.nlm.nih.gov/geo/query/acc.cgi?acc=GSE47752
kindling-Rogawski-control-rat 6	Microarray hybridization	Affymetrix GeneChip Rat Genome 230 2.0 Array	granule cell-kindling-Rogawski-control-rat 6	GSM1155840	Gene Expression Omnibus	GSE47752	https://www.ncbi.nlm.nih.gov/geo/query/acc.cgi?acc=GSE47752
kindling-Rogawski-stage 2-rat 1	Microarray hybridization	Affymetrix GeneChip Rat Genome 230 2.0 Array	granule cell-kindling-Rogawski-stage 2-rat 1	GSM1155834	Gene Expression Omnibus	GSE47752	https://www.ncbi.nlm.nih.gov/geo/query/acc.cgi?acc=GSE47752
kindling-Rogawski-stage 2-rat 2	Microarray hybridization	Affymetrix GeneChip Rat Genome 230 2.0 Array	granule cell-kindling-Rogawski-stage 2-rat 2	GSM1155867	Gene Expression Omnibus	GSE47752	https://www.ncbi.nlm.nih.gov/geo/query/acc.cgi?acc=GSE47752
kindling-Rogawski-stage 2-rat 3	Microarray hybridization	Affymetrix GeneChip Rat Genome 230 2.0 Array	granule cell-kindling-Rogawski-stage 2-rat 3	GSM1155791	Gene Expression Omnibus	GSE47752	https://www.ncbi.nlm.nih.gov/geo/query/acc.cgi?acc=GSE47752
kindling-Rogawski-stage 2-rat 4	Microarray hybridization	Affymetrix GeneChip Rat Genome 230 2.0 Array	granule cell-kindling-Rogawski-stage 2-rat 4	GSM1155808	Gene Expression Omnibus	GSE47752	https://www.ncbi.nlm.nih.gov/geo/query/acc.cgi?acc=GSE47752
kindling-Rogawski-stage 2-rat 5	Microarray hybridization	Affymetrix GeneChip Rat Genome 230 2.0 Array	granule cell-kindling-Rogawski-stage 2-rat 5	GSM1155824	Gene Expression Omnibus	GSE47752	https://www.ncbi.nlm.nih.gov/geo/query/acc.cgi?acc=GSE47752
kindling-Rogawski-stage 2-rat 6	Microarray hybridization	Affymetrix GeneChip Rat Genome 230 2.0 Array	granule cell-kindling-Rogawski-stage 2-rat 6	GSM1155845	Gene Expression Omnibus	GSE47752	https://www.ncbi.nlm.nih.gov/geo/query/acc.cgi?acc=GSE47752
kindling-Rogawski--first stage 4/5-rat 1	Microarray hybridization	Affymetrix GeneChip Rat Genome 230 2.0 Array	granule cell-kindling-Rogawski-stage 4-rat 1	GSM1155856	Gene Expression Omnibus	GSE47752	https://www.ncbi.nlm.nih.gov/geo/query/acc.cgi?acc=GSE47752
kindling-Rogawski--first stage 4/5-rat 2	Microarray hybridization	Affymetrix GeneChip Rat Genome 230 2.0 Array	granule cell-kindling-Rogawski-stage 4-rat 2	GSM1155870	Gene Expression Omnibus	GSE47752	https://www.ncbi.nlm.nih.gov/geo/query/acc.cgi?acc=GSE47752
kindling-Rogawski--first stage 4/5-rat 3	Microarray hybridization	Affymetrix GeneChip Rat Genome 230 2.0 Array	granule cell-kindling-Rogawski-stage 4-rat 3	GSM1155795	Gene Expression Omnibus	GSE47752	https://www.ncbi.nlm.nih.gov/geo/query/acc.cgi?acc=GSE47752
kindling-Rogawski--first stage 4/5-rat 4	Microarray hybridization	Affymetrix GeneChip Rat Genome 230 2.0 Array	granule cell-kindling-Rogawski-stage 4-rat 4	GSM1155812	Gene Expression Omnibus	GSE47752	https://www.ncbi.nlm.nih.gov/geo/query/acc.cgi?acc=GSE47752
kindling-Rogawski--first stage 4/5-rat 5	Microarray hybridization	Affymetrix GeneChip Rat Genome 230 2.0 Array	granule cell-kindling-Rogawski-stage 4-rat 5	GSM1155829	Gene Expression Omnibus	GSE47752	https://www.ncbi.nlm.nih.gov/geo/query/acc.cgi?acc=GSE47752
kindling-Rogawski--first stage 4/5-rat 6	Microarray hybridization	Affymetrix GeneChip Rat Genome 230 2.0 Array	granule cell-kindling-Rogawski-stage 4-rat 6	GSM1155849	Gene Expression Omnibus	GSE47752	https://www.ncbi.nlm.nih.gov/geo/query/acc.cgi?acc=GSE47752
kindling-Rogawski-10th stage 4/5-rat 1	Microarray hybridization	Affymetrix GeneChip Rat Genome 230 2.0 Array	granule cell-kindling-Rogawaski-stage 5-rat 1	GSM1155860	Gene Expression Omnibus	GSE47752	https://www.ncbi.nlm.nih.gov/geo/query/acc.cgi?acc=GSE47752
kindling-Rogawski-10th stage 4/5-rat 2	Microarray hybridization	Affymetrix GeneChip Rat Genome 230 2.0 Array	granule cell-kindling-Rogawski-stage 5-rat 2	GSM1155874	Gene Expression Omnibus	GSE47752	https://www.ncbi.nlm.nih.gov/geo/query/acc.cgi?acc=GSE47752
kindling-Rogawski-10th stage 4/5-rat 3	Microarray hybridization	Affymetrix GeneChip Rat Genome 230 2.0 Array	granule cell-kindling-Rogawski-stage 5-rat 3	GSM1155799	Gene Expression Omnibus	GSE47752	https://www.ncbi.nlm.nih.gov/geo/query/acc.cgi?acc=GSE47752
kindling-Rogawski-10th stage 4/5-rat 4	Microarray hybridization	Affymetrix GeneChip Rat Genome 230 2.0 Array	granule cell-kindling-Rogawski-stage 5-rat 4	GSM1155816	Gene Expression Omnibus	GSE47752	https://www.ncbi.nlm.nih.gov/geo/query/acc.cgi?acc=GSE47752
kindling-Rogawski-10th stage 4/5-rat 5	Microarray hybridization	Affymetrix GeneChip Rat Genome 230 2.0 Array	granule cell-kindling-Rogawski-stage 5-rat 5	GSM1155837	Gene Expression Omnibus	GSE47752	https://www.ncbi.nlm.nih.gov/geo/query/acc.cgi?acc=GSE47752
kindling-Rogawski-10th stage 4/5-rat 6	Microarray hybridization	Affymetrix GeneChip Rat Genome 230 2.0 Array	granule cell-kindling-Rogawski-stage 5-rat 6	GSM1155852	Gene Expression Omnibus	GSE47752	https://www.ncbi.nlm.nih.gov/geo/query/acc.cgi?acc=GSE47752
pilo-Coulter-control-rat 1	Microarray hybridization	Affymetrix GeneChip Rat Genome 230 2.0 Array	granule cell-pilo-Coulter-control-rat 1	GSM1155880	Gene Expression Omnibus	GSE47752	https://www.ncbi.nlm.nih.gov/geo/query/acc.cgi?acc=GSE47752
pilo-Coulter-control-rat 2	Microarray hybridization	Affymetrix GeneChip Rat Genome 230 2.0 Array	granule cell-pilo-Coulter-control-rat 2	GSM1155881	Gene Expression Omnibus	GSE47752	https://www.ncbi.nlm.nih.gov/geo/query/acc.cgi?acc=GSE47752
pilo-Coulter-control-rat 3	Microarray hybridization	Affymetrix GeneChip Rat Genome 230 2.0 Array	granule cell-pilo-Coulter-control-rat 3	GSM1155882	Gene Expression Omnibus	GSE47752	https://www.ncbi.nlm.nih.gov/geo/query/acc.cgi?acc=GSE47752
pilo-Coulter-control-rat 4	Microarray hybridization	Affymetrix GeneChip Rat Genome 230 2.0 Array	granule cell-pilo-Coulter-control-rat 4	GSM1155883	Gene Expression Omnibus	GSE47752	https://www.ncbi.nlm.nih.gov/geo/query/acc.cgi?acc=GSE47752
pilo-Coulter-control-rat 5	Microarray hybridization	Affymetrix GeneChip Rat Genome 230 2.0 Array	granule cell-pilo-Coulter-control-rat 5	GSM1155884	Gene Expression Omnibus	GSE47752	https://www.ncbi.nlm.nih.gov/geo/query/acc.cgi?acc=GSE47752
pilo-Coulter-control-rat 6	Microarray hybridization	Affymetrix GeneChip Rat Genome 230 2.0 Array	granule cell-pilo-Coulter-control-rat 6	GSM1155885	Gene Expression Omnibus	GSE47752	https://www.ncbi.nlm.nih.gov/geo/query/acc.cgi?acc=GSE47752
pilo-Coulter-day 1-rat 1	Microarray hybridization	Affymetrix GeneChip Rat Genome 230 2.0 Array	granule cell-pilo-Coulter-day 1-rat 1	GSM1155927	Gene Expression Omnibus	GSE47752	https://www.ncbi.nlm.nih.gov/geo/query/acc.cgi?acc=GSE47752
pilo-Coulter-day 1-rat 2	Microarray hybridization	Affymetrix GeneChip Rat Genome 230 2.0 Array	granule cell-pilo-Coulter-day 1-rat 2	GSM1155928	Gene Expression Omnibus	GSE47752	https://www.ncbi.nlm.nih.gov/geo/query/acc.cgi?acc=GSE47752
pilo-Coulter-day 1-rat 3	Microarray hybridization	Affymetrix GeneChip Rat Genome 230 2.0 Array	granule cell-pilo-Coulter-day 1-rat 3	GSM1155929	Gene Expression Omnibus	GSE47752	https://www.ncbi.nlm.nih.gov/geo/query/acc.cgi?acc=GSE47752
pilo-Coulter-day 1-rat 4	Microarray hybridization	Affymetrix GeneChip Rat Genome 230 2.0 Array	granule cell-pilo-Coulter-day 1-rat 4	GSM1155930	Gene Expression Omnibus	GSE47752	https://www.ncbi.nlm.nih.gov/geo/query/acc.cgi?acc=GSE47752
pilo-Coulter-day 1-rat 5	Microarray hybridization	Affymetrix GeneChip Rat Genome 230 2.0 Array	granule cell-pilo-Coulter-day 1-rat 5	GSM1155931	Gene Expression Omnibus	GSE47752	https://www.ncbi.nlm.nih.gov/geo/query/acc.cgi?acc=GSE47752
pilo-Coulter-day 1-rat 6	Microarray hybridization	Affymetrix GeneChip Rat Genome 230 2.0 Array	granule cell-pilo-Coulter-day 1-rat 6	GSM1155932	Gene Expression Omnibus	GSE47752	https://www.ncbi.nlm.nih.gov/geo/query/acc.cgi?acc=GSE47752
pilo-Coulter-day 3-rat 1	Microarray hybridization	Affymetrix GeneChip Rat Genome 230 2.0 Array	granule cell-pilo-Coulter-day 3-rat 1	GSM1155933	Gene Expression Omnibus	GSE47752	https://www.ncbi.nlm.nih.gov/geo/query/acc.cgi?acc=GSE47752
pilo-Coulter-day 3-rat 2	Microarray hybridization	Affymetrix GeneChip Rat Genome 230 2.0 Array	granule cell-pilo-Coulter-day 3-rat 2	GSM1155934	Gene Expression Omnibus	GSE47752	https://www.ncbi.nlm.nih.gov/geo/query/acc.cgi?acc=GSE47752
pilo-Coulter-day 3-rat 3	Microarray hybridization	Affymetrix GeneChip Rat Genome 230 2.0 Array	granule cell-pilo-Coulter-day 3-rat 3	GSM1155935	Gene Expression Omnibus	GSE47752	https://www.ncbi.nlm.nih.gov/geo/query/acc.cgi?acc=GSE47752
pilo-Coulter-day 3-rat 4	Microarray hybridization	Affymetrix GeneChip Rat Genome 230 2.0 Array	granule cell-pilo-Coulter-day 3-rat 4	GSM1155936	Gene Expression Omnibus	GSE47752	https://www.ncbi.nlm.nih.gov/geo/query/acc.cgi?acc=GSE47752
pilo-Coulter-day 3-rat 5	Microarray hybridization	Affymetrix GeneChip Rat Genome 230 2.0 Array	granule cell-pilo-Coulter-day 3-rat 5	GSM1155937	Gene Expression Omnibus	GSE47752	https://www.ncbi.nlm.nih.gov/geo/query/acc.cgi?acc=GSE47752
pilo-Coulter-day 3-rat 6	Microarray hybridization	Affymetrix GeneChip Rat Genome 230 2.0 Array	granule cell-pilo-Coulter-day 3-rat 6	GSM1155938	Gene Expression Omnibus	GSE47752	https://www.ncbi.nlm.nih.gov/geo/query/acc.cgi?acc=GSE47752
pilo-Coulter-day 10-rat 1	Microarray hybridization	Affymetrix GeneChip Rat Genome 230 2.0 Array	granule cell-pilo-Coulter-day 10-rat 1	GSM1155921	Gene Expression Omnibus	GSE47752	https://www.ncbi.nlm.nih.gov/geo/query/acc.cgi?acc=GSE47752
pilo-Coulter-day 10-rat 2	Microarray hybridization	Affymetrix GeneChip Rat Genome 230 2.0 Array	granule cell-pilo-Coulter-day 10-rat 2	GSM1155922	Gene Expression Omnibus	GSE47752	https://www.ncbi.nlm.nih.gov/geo/query/acc.cgi?acc=GSE47752
pilo-Coulter-day 10-rat 3	Microarray hybridization	Affymetrix GeneChip Rat Genome 230 2.0 Array	granule cell-pilo-Coulter-day 10-rat 3	GSM1155923	Gene Expression Omnibus	GSE47752	https://www.ncbi.nlm.nih.gov/geo/query/acc.cgi?acc=GSE47752
pilo-Coulter-day 10-rat 4	Microarray hybridization	Affymetrix GeneChip Rat Genome 230 2.0 Array	granule cell-pilo-Coulter-day 10-rat 4	GSM1155924	Gene Expression Omnibus	GSE47752	https://www.ncbi.nlm.nih.gov/geo/query/acc.cgi?acc=GSE47752
pilo-Coulter-day 10-rat 5	Microarray hybridization	Affymetrix GeneChip Rat Genome 230 2.0 Array	granule cell-pilo-Coulter-day 10-rat 5	GSM1155925	Gene Expression Omnibus	GSE47752	https://www.ncbi.nlm.nih.gov/geo/query/acc.cgi?acc=GSE47752
pilo-Coulter-day 10-rat 6	Microarray hybridization	Affymetrix GeneChip Rat Genome 230 2.0 Array	granule cell-pilo-Coulter-day 10-rat 6	GSM1155926	Gene Expression Omnibus	GSE47752	https://www.ncbi.nlm.nih.gov/geo/query/acc.cgi?acc=GSE47752
pilo-Dingledine-control-rat 1a	Microarray hybridization	Affymetrix GeneChip Rat Genome 230 2.0 Array	granule cell-pilo-Dingledine-control-rat 1a	GSM1155887	Gene Expression Omnibus	GSE47752	https://www.ncbi.nlm.nih.gov/geo/query/acc.cgi?acc=GSE47752
pilo-Dingledine-control-rat 2a	Microarray hybridization	Affymetrix GeneChip Rat Genome 230 2.0 Array	granule cell-pilo-Dingledine-control-rat 2a	GSM1155889	Gene Expression Omnibus	GSE47752	https://www.ncbi.nlm.nih.gov/geo/query/acc.cgi?acc=GSE47752
pilo-Dingledine-control-rat 3a	Microarray hybridization	Affymetrix GeneChip Rat Genome 230 2.0 Array	granule cell-pilo-Dingledine-control-rat 3a	GSM1155891	Gene Expression Omnibus	GSE47752	https://www.ncbi.nlm.nih.gov/geo/query/acc.cgi?acc=GSE47752
pilo-Dingledine-control-rat 4a	Microarray hybridization	Affymetrix GeneChip Rat Genome 230 2.0 Array	granule cell-pilo-Dingledine-control-rat 4a	GSM1155893	Gene Expression Omnibus	GSE47752	https://www.ncbi.nlm.nih.gov/geo/query/acc.cgi?acc=GSE47752
pilo-Dingledine-control-rat 5a	Microarray hybridization	Affymetrix GeneChip Rat Genome 230 2.0 Array	granule cell-pilo-Dingledine-control-rat 5a	GSM1155895	Gene Expression Omnibus	GSE47752	https://www.ncbi.nlm.nih.gov/geo/query/acc.cgi?acc=GSE47752
pilo-Dingledine-control-rat 1	Microarray hybridization	Affymetrix GeneChip Rat Genome 230 2.0 Array	granule cell-pilo-Dingledine-control-rat 1	GSM1155886	Gene Expression Omnibus	GSE47752	https://www.ncbi.nlm.nih.gov/geo/query/acc.cgi?acc=GSE47752
pilo-Dingledine-control-rat 2	Microarray hybridization	Affymetrix GeneChip Rat Genome 230 2.0 Array	granule cell-pilo-Dingledine-control-rat 2	GSM1155888	Gene Expression Omnibus	GSE47752	https://www.ncbi.nlm.nih.gov/geo/query/acc.cgi?acc=GSE47752
pilo-Dingledine-control-rat 3	Microarray hybridization	Affymetrix GeneChip Rat Genome 230 2.0 Array	granule cell-pilo-Dingledine-control-rat 3	GSM1155890	Gene Expression Omnibus	GSE47752	https://www.ncbi.nlm.nih.gov/geo/query/acc.cgi?acc=GSE47752
pilo-Dingledine-control-rat 4	Microarray hybridization	Affymetrix GeneChip Rat Genome 230 2.0 Array	granule cell-pilo-Dingledine-control-rat 4	GSM1155892	Gene Expression Omnibus	GSE47752	https://www.ncbi.nlm.nih.gov/geo/query/acc.cgi?acc=GSE47752
pilo-Dingledine-control-rat 5	Microarray hybridization	Affymetrix GeneChip Rat Genome 230 2.0 Array	granule cell-pilo-Dingledine-control-rat 5	GSM1155894	Gene Expression Omnibus	GSE47752	https://www.ncbi.nlm.nih.gov/geo/query/acc.cgi?acc=GSE47752
pilo-Dingledine-control-rat 6	Microarray hybridization	Affymetrix GeneChip Rat Genome 230 2.0 Array	granule cell-pilo-Dingledine-control-rat 6	GSM1155896	Gene Expression Omnibus	GSE47752	https://www.ncbi.nlm.nih.gov/geo/query/acc.cgi?acc=GSE47752
pilo-Dingledine-day 1-rat 1	Microarray hybridization	Affymetrix GeneChip Rat Genome 230 2.0 Array	granule cell-pilo-Dingledine-day 1-rat 1	GSM1155945	Gene Expression Omnibus	GSE47752	https://www.ncbi.nlm.nih.gov/geo/query/acc.cgi?acc=GSE47752
pilo-Dingledine-day 1-rat 2	Microarray hybridization	Affymetrix GeneChip Rat Genome 230 2.0 Array	granule cell-pilo-Dingledine-day 1-rat 2	GSM1155946	Gene Expression Omnibus	GSE47752	https://www.ncbi.nlm.nih.gov/geo/query/acc.cgi?acc=GSE47752
pilo-Dingledine-day 1-rat 3	Microarray hybridization	Affymetrix GeneChip Rat Genome 230 2.0 Array	granule cell-pilo-Dingledine-day 1-rat 3	GSM1155947	Gene Expression Omnibus	GSE47752	https://www.ncbi.nlm.nih.gov/geo/query/acc.cgi?acc=GSE47752
pilo-Dingledine-day 1-rat 4	Microarray hybridization	Affymetrix GeneChip Rat Genome 230 2.0 Array	granule cell-pilo-Dingledine-day 1-rat 4	GSM1155948	Gene Expression Omnibus	GSE47752	https://www.ncbi.nlm.nih.gov/geo/query/acc.cgi?acc=GSE47752
pilo-Dingledine-day 1-rat 5	Microarray hybridization	Affymetrix GeneChip Rat Genome 230 2.0 Array	granule cell-pilo-Dingledine-day 1-rat 5	GSM1155949	Gene Expression Omnibus	GSE47752	https://www.ncbi.nlm.nih.gov/geo/query/acc.cgi?acc=GSE47752
pilo-Dingledine-day 1-rat 6	Microarray hybridization	Affymetrix GeneChip Rat Genome 230 2.0 Array	granule cell-pilo-Dingledine-day 1-rat 6	GSM1155950	Gene Expression Omnibus	GSE47752	https://www.ncbi.nlm.nih.gov/geo/query/acc.cgi?acc=GSE47752
pilo-Dingledine-day 3-rat 1	Microarray hybridization	Affymetrix GeneChip Rat Genome 230 2.0 Array	granule cell-pilo-Dingledine-day 3-rat 1	GSM1155951	Gene Expression Omnibus	GSE47752	https://www.ncbi.nlm.nih.gov/geo/query/acc.cgi?acc=GSE47752
pilo-Dingledine-day 3-rat 2	Microarray hybridization	Affymetrix GeneChip Rat Genome 230 2.0 Array	granule cell-pilo-Dingledine-day 3-rat 2	GSM1155952	Gene Expression Omnibus	GSE47752	https://www.ncbi.nlm.nih.gov/geo/query/acc.cgi?acc=GSE47752
pilo-Dingledine-day 3-rat 3	Microarray hybridization	Affymetrix GeneChip Rat Genome 230 2.0 Array	granule cell-pilo-Dingledine-day 3-rat 3	GSM1155953	Gene Expression Omnibus	GSE47752	https://www.ncbi.nlm.nih.gov/geo/query/acc.cgi?acc=GSE47752
pilo-Dingledine-day 3-rat 4	Microarray hybridization	Affymetrix GeneChip Rat Genome 230 2.0 Array	granule cell-pilo-Dingledine-day 3-rat 4	GSM1155954	Gene Expression Omnibus	GSE47752	https://www.ncbi.nlm.nih.gov/geo/query/acc.cgi?acc=GSE47752
pilo-Dingledine-day 3-rat 5	Microarray hybridization	Affymetrix GeneChip Rat Genome 230 2.0 Array	granule cell-pilo-Dingledine-day 3-rat 5	GSM1155955	Gene Expression Omnibus	GSE47752	https://www.ncbi.nlm.nih.gov/geo/query/acc.cgi?acc=GSE47752
pilo-Dingledine-day 3-rat 6	Microarray hybridization	Affymetrix GeneChip Rat Genome 230 2.0 Array	granule cell-pilo-Dingledine-day 3-rat 6	GSM1155956	Gene Expression Omnibus	GSE47752	https://www.ncbi.nlm.nih.gov/geo/query/acc.cgi?acc=GSE47752
pilo-Dingledine-day 10-rat 1	Microarray hybridization	Affymetrix GeneChip Rat Genome 230 2.0 Array	granule cell-pilo-Dingledine-day 10-rat 1	GSM1155939	Gene Expression Omnibus	GSE47752	https://www.ncbi.nlm.nih.gov/geo/query/acc.cgi?acc=GSE47752
pilo-Dingledine-day 10-rat 2	Microarray hybridization	Affymetrix GeneChip Rat Genome 230 2.0 Array	granule cell-pilo-Dingledine-day 10-rat 2	GSM1155940	Gene Expression Omnibus	GSE47752	https://www.ncbi.nlm.nih.gov/geo/query/acc.cgi?acc=GSE47752
pilo-Dingledine-day 10-rat 3	Microarray hybridization	Affymetrix GeneChip Rat Genome 230 2.0 Array	granule cell-pilo-Dingledine-day 10-rat 3	GSM1155941	Gene Expression Omnibus	GSE47752	https://www.ncbi.nlm.nih.gov/geo/query/acc.cgi?acc=GSE47752
pilo-Dingledine-day 10-rat 4	Microarray hybridization	Affymetrix GeneChip Rat Genome 230 2.0 Array	granule cell-pilo-Dingledine-day 10-rat 4	GSM1155942	Gene Expression Omnibus	GSE47752	https://www.ncbi.nlm.nih.gov/geo/query/acc.cgi?acc=GSE47752
pilo-Dingledine-day 10-rat 5	Microarray hybridization	Affymetrix GeneChip Rat Genome 230 2.0 Array	granule cell-pilo-Dingledine-day 10-rat 5	GSM1155943	Gene Expression Omnibus	GSE47752	https://www.ncbi.nlm.nih.gov/geo/query/acc.cgi?acc=GSE47752
pilo-Dingledine-day 10-rat 6	Microarray hybridization	Affymetrix GeneChip Rat Genome 230 2.0 Array	granule cell-pilo-Dingledine-day 10-rat 6	GSM1155944	Gene Expression Omnibus	GSE47752	https://www.ncbi.nlm.nih.gov/geo/query/acc.cgi?acc=GSE47752
SSSE-Wasterlain-control-rat 1	Microarray hybridization	Affymetrix GeneChip Rat Genome 230 2.0 Array	granule cell-SSSE-Wasterlain-control-rat 1	GSM1155785	Gene Expression Omnibus	GSE47752	https://www.ncbi.nlm.nih.gov/geo/query/acc.cgi?acc=GSE47752
SSSE-Wasterlain-control-rat 2	Microarray hybridization	Affymetrix GeneChip Rat Genome 230 2.0 Array	granule cell-SSSE-Wasterlain-control-rat 2	GSM1155831	Gene Expression Omnibus	GSE47752	https://www.ncbi.nlm.nih.gov/geo/query/acc.cgi?acc=GSE47752
SSSE-Wasterlain-control-rat 3	Microarray hybridization	Affymetrix GeneChip Rat Genome 230 2.0 Array	granule cell-SSSE-Wasterlain-control-rat 3	GSM1155853	Gene Expression Omnibus	GSE47752	https://www.ncbi.nlm.nih.gov/geo/query/acc.cgi?acc=GSE47752
SSSE-Wasterlain-control-rat 4	Microarray hybridization	Affymetrix GeneChip Rat Genome 230 2.0 Array	granule cell-SSSE-Wasterlain-control-rat 4	GSM1155857	Gene Expression Omnibus	GSE47752	https://www.ncbi.nlm.nih.gov/geo/query/acc.cgi?acc=GSE47752
SSSE-Wasterlain-control-rat 6	Microarray hybridization	Affymetrix GeneChip Rat Genome 230 2.0 Array	granule cell-SSSE-Wasterlain-control-rat 5	GSM1155861	Gene Expression Omnibus	GSE47752	https://www.ncbi.nlm.nih.gov/geo/query/acc.cgi?acc=GSE47752
SSSE-Wasterlain-day 1-rat 1	Microarray hybridization	Affymetrix GeneChip Rat Genome 230 2.0 Array	granule cell-SSSE-Wasterlain-day 1-rat 1	GSM1155871	Gene Expression Omnibus	GSE47752	https://www.ncbi.nlm.nih.gov/geo/query/acc.cgi?acc=GSE47752
SSSE-Wasterlain-day 1-rat 2	Microarray hybridization	Affymetrix GeneChip Rat Genome 230 2.0 Array	granule cell-SSSE-Wasterlain-day 1-rat 2	GSM1155875	Gene Expression Omnibus	GSE47752	https://www.ncbi.nlm.nih.gov/geo/query/acc.cgi?acc=GSE47752
SSSE-Wasterlain-day 1-rat 3	Microarray hybridization	Affymetrix GeneChip Rat Genome 230 2.0 Array	granule cell-SSSE-Wasterlain-day 1-rat 3	GSM1155879	Gene Expression Omnibus	GSE47752	https://www.ncbi.nlm.nih.gov/geo/query/acc.cgi?acc=GSE47752
SSSE-Wasterlain-day 1-rat 4	Microarray hybridization	Affymetrix GeneChip Rat Genome 230 2.0 Array	granule cell-SSSE-Wasterlain-day 1-rat 4	GSM1155792	Gene Expression Omnibus	GSE47752	https://www.ncbi.nlm.nih.gov/geo/query/acc.cgi?acc=GSE47752
SSSE-Wasterlain-day 1-rat 5	Microarray hybridization	Affymetrix GeneChip Rat Genome 230 2.0 Array	granule cell-SSSE-Wasterlain-day 1-rat 5	GSM1155796	Gene Expression Omnibus	GSE47752	https://www.ncbi.nlm.nih.gov/geo/query/acc.cgi?acc=GSE47752
SSSE-Wasterlain-day 1-rat 6	Microarray hybridization	Affymetrix GeneChip Rat Genome 230 2.0 Array	granule cell-SSSE-Wasterlain-day 1-rat 6	GSM1155801	Gene Expression Omnibus	GSE47752	https://www.ncbi.nlm.nih.gov/geo/query/acc.cgi?acc=GSE47752
SSSE-Wasterlain-day 1-rat 6 rehyb	Microarray hybridization	Affymetrix GeneChip Rat Genome 230 2.0 Array	granule cell-SSSE-Wasterlain-day 1-rat 6 rehyb	GSM1155800	Gene Expression Omnibus	GSE47752	https://www.ncbi.nlm.nih.gov/geo/query/acc.cgi?acc=GSE47752
SSSE-Wasterlain-day 3-rat 2	Microarray hybridization	Affymetrix GeneChip Rat Genome 230 2.0 Array	granule cell-SSSE-Wasterlain-day 3-rat 2	GSM1155805	Gene Expression Omnibus	GSE47752	https://www.ncbi.nlm.nih.gov/geo/query/acc.cgi?acc=GSE47752
SSSE-Wasterlain-day 3-rat 3	Microarray hybridization	Affymetrix GeneChip Rat Genome 230 2.0 Array	granule cell-SSSE-Wasterlain-day 3-rat 3	GSM1155809	Gene Expression Omnibus	GSE47752	https://www.ncbi.nlm.nih.gov/geo/query/acc.cgi?acc=GSE47752
SSSE-Wasterlain-day 3-rat 4	Microarray hybridization	Affymetrix GeneChip Rat Genome 230 2.0 Array	granule cell-SSSE-Wasterlain-day 3-rat 4	GSM1155813	Gene Expression Omnibus	GSE47752	https://www.ncbi.nlm.nih.gov/geo/query/acc.cgi?acc=GSE47752
SSSE-Wasterlain-day 3-rat 5	Microarray hybridization	Affymetrix GeneChip Rat Genome 230 2.0 Array	granule cell-SSSE-Wasterlain-day 3-rat 5	GSM1155817	Gene Expression Omnibus	GSE47752	https://www.ncbi.nlm.nih.gov/geo/query/acc.cgi?acc=GSE47752
SSSE-Wasterlain-day 3-rat 6	Microarray hybridization	Affymetrix GeneChip Rat Genome 230 2.0 Array	granule cell-SSSE-Wasterlain-day 3-rat 6	GSM1155821	Gene Expression Omnibus	GSE47752	https://www.ncbi.nlm.nih.gov/geo/query/acc.cgi?acc=GSE47752
SSSE-Wasterlain-day 10-rat 1	Microarray hybridization	Affymetrix GeneChip Rat Genome 230 2.0 Array	granule cell-SSSE-Wasterlain-day 10-rat 1	GSM1155825	Gene Expression Omnibus	GSE47752	https://www.ncbi.nlm.nih.gov/geo/query/acc.cgi?acc=GSE47752
SSSE-Wasterlain-day 10-rat 2	Microarray hybridization	Affymetrix GeneChip Rat Genome 230 2.0 Array	granule cell-SSSE-Wasterlain-day 10-rat 2	GSM1155830	Gene Expression Omnibus	GSE47752	https://www.ncbi.nlm.nih.gov/geo/query/acc.cgi?acc=GSE47752
SSSE-Wasterlain-day 10-rat 3	Microarray hybridization	Affymetrix GeneChip Rat Genome 230 2.0 Array	granule cell-SSSE-Wasterlain-day 10-rat 3	GSM1155838	Gene Expression Omnibus	GSE47752	https://www.ncbi.nlm.nih.gov/geo/query/acc.cgi?acc=GSE47752
SSSE-Wasterlain-day 10-rat 6	Microarray hybridization	Affymetrix GeneChip Rat Genome 230 2.0 Array	granule cell-SSSE-Wasterlain-day 10-rat 6	GSM1155842	Gene Expression Omnibus	GSE47752	https://www.ncbi.nlm.nih.gov/geo/query/acc.cgi?acc=GSE47752
